# Supplementary material for: A Machine Learning Algorithm for Predicting the Risk of Developing to M1b Stage of Patients With Germ Cell Testicular Cancer
Source: Front Public Health. 2022 Jun 29;10:916513. doi: 10.3389/fpubh.2022.916513 (PMC9277219; doi:10.3389/fpubh.2022.916513)
Supplement: Supplementary Table 1 — Baseline characteristics of patients with GCTC in the SEER database. [file Table_1.XLSX]

## Sheet: Sheet1
Variables,n(%)	Level	Training cohort				External validation cohort
		M0-M1a (n=4145)	M1b (n=178)	p-value		M0-M1a (n=46)	M1b (n=8)	p-value
Age(year) ,median[IQR]	NA	31.000 [25.000,39.000]	31.000 [25.000,40.000]	0.607		33.000 [28.000,39.000]	45.000 [31.000,47.000]	0.38
Tumor size(mm) ,median[IQR]	NA	40.000 [25.000,60.000]	40.000 [25.000,67.000]	0.357		50.000 [35.000,70.000]	48.000 [25.000,55.000]	0.252
Race	White	3645(87.937)	155(87.079)	0.6		/	/	/
	Black	105(2.533)	3(1.685)			/	/
	Other	395(9.530)	20(11.236)			46(100)	8(100)
Histology type	Seminoma	2028(48.926)	77(43.258)	0.138		36(78.261)	5(62.500)	0.336
	NGSTC	2117(51.074)	101(56.742)			10(21.739)	3(37.500)
Laterality	Left	1990(48.010)	84(47.191)	0.83		22(47.826)	7(87.500)	0.038
	Right	2155(51.990)	94(52.809)			24(52.174)	1(12.500)
Marital status	Single	2248(54.234)	89(50.000)	0.504		10(21.739)	1(12.500)	0.81
	Married	1593(38.432)	76(42.697)			32(69.565)	6(75.000)
	Other status	304(7.334)	13(7.303)			4(8.696)	1(12.500)
LND	No/Biopsy only	3709(89.481)	140(78.652)	<0.001		38(82.609)	5(62.500)	0.192
	Yes	436(10.519)	38(21.348)			8(17.391)	3(37.500)
Radiotherapy	No	3934(94.910)	169(94.944)	0.984		35(76.087)	7(87.500)	0.474
	Yes	211(5.090)	9(5.056)			11(23.913)	1(12.500)
Chemotherapy	No	2162(52.159)	53(29.775)	<0.001		31(67.391)	0(0.000)	/
	Yes	1983(47.841)	125(70.225)			15(32.609)	8(100.000)
LVI	Absent	2819(68.010)	124(69.663)	0.643		36(78.261)	0(0.000)	/
	Present	1326(31.990)	54(30.337)			10(21.739)	8(100.000)
T stage	T1	2636(63.595)	81(45.506)	<0.001		37(80.435)	1(12.500)	<0.001
	T2	1298(31.315)	55(30.899)			6(13.043)	3(37.500)
	T3	199(4.801)	38(21.348)			2(4.348)	2(25.000)
	T4	12(0.290)	4(2.247)			1(2.174)	2(25.000)
N stage	N0	3090(74.548)	59(33.146)	<0.001		36(78.261)	0(0.000)	/
	N1	442(10.663)	44(24.719)			5(10.870)	0(0.000)
	N2	352(8.492)	28(15.730)			3(6.522)	5(62.500)
	N3	261(6.297)	47(26.404)			2(4.348)	3(37.500)
Lung metastasis	No	3848(92.835)	131(73.596)	<0.001		41(89.130)	6(75.000)	0.272
	Yes	297(7.165)	47(26.404)			5(10.870)	2(25.000)
Distant lymph node metastasis	No	4088(98.625)	157(88.202)	<0.001		40(86.957)	2(25.000)	<0.001
	Yes	57(1.375)	21(11.798)			6(13.043)	6(75.000)
LDH (U/l)	Within normal limits	3098(74.741)	113(63.483)	0.002		24(52.174)	6(75.000)	0.347
	< 1.5 x N	603(14.548)	33(18.539)			4(8.696)	1(12.500)
	1.5-10 x N	286(6.900)	22(12.360)			18(39.130)	1(12.500)
	> 10 x N	68(1.641)	7(3.933)			/	/
	Only know elevated after orchiectomy	90(2.171)	3(1.685)			/	/
hCG (mIU/mL)	Within normal limits	3370(81.303)	125(70.225)	<0.001		37(80.435)	6(75.000)	/
	< 5,000	599(14.451)	32(17.978)			7(15.217)	2(25.000)
	5,000-50,000	78(1.882)	8(4.494)			2(4.348)	0(0.000)
	5,000-50,000	56(1.351)	10(5.618)			/	/
	Only know elevated after orchiectomy	42(1.013)	3(1.685)			/	/
AFP (ng/mL)	Within normal limits	3313(79.928)	134(75.281)	0.007		35(76.087)	7(87.500)	/
	< 1,000	693(16.719)	30(16.854)			8(17.391)	1(12.500)
	1,000-9,999	103(2.485)	12(6.742)			3(6.522)	0(0.000)
	>= 10,000	36(0.869)	2(1.124)			/	/
S stage	S0	2442(58.914)	86(48.315)	<0.001		18(39.130)	5(62.500)	0.32
	S1	795(19.180)	32(17.978)			10(21.739)	2(25.000)
	S2	760(18.335)	43(24.157)			18(39.130)	1(12.500)
	S3	148(3.571)	17(9.551)			/	/
NSGCT,non-seminomatous germ cell tumor; LND,lymph node dissection; LVI,lymph-vascular invasion ;LDH,lactate dehydrogenase; hCG,human chorionic gonadotropin;AFP, alpha-fetoprotein, Other marital status includes divorced/widowed/unknown; N indicates the upper limit of normal; Serum tumor markers were determined after orchiectomy/before chemotherapy
