# Supplementary material for: A Machine Learning Algorithm for Predicting the Risk of Developing to M1b Stage of Patients With Germ Cell Testicular Cancer
Source: Front Public Health. 2022 Jun 29;10:916513. doi: 10.3389/fpubh.2022.916513 (PMC9277219; doi:10.3389/fpubh.2022.916513)
Supplement: Supplementary Table 2 — Original data from SEER database. [file Table_2.XLSX]

## Sheet: Sheet1
Time	OS	CSS	Histology type	Race	Age	Tumor size	Laterality	Marital status	LND	Radiotherapy	Chemotherapy	LVI	T stage	N stage	M stage	Bone mets	Brain mets	Liver mets	Lung mets	Distant LN mets	Other site mets	LDH	hCG	AFP	S stage	AJCC Stage Group, 7th ed	AJCC Stage Group, 6th ed
111	0	0	Seminoma	White	44	65	Right	Other status	Biopsy only/No	No/Unknown	Yes	Present	T2	N0	M0	No/Unknown	No/Unknown	No/Unknown	No/Unknown	No/Unknown	No	Within normal limits	Within normal limits	Within normal limits	S0	IB	IB
98	0	0	NGSTC	White	32	60	Right	Other status	Yes	No/Unknown	Yes	Absent/Unknown	T1	N1	M1a	No/Unknown	No/Unknown	No/Unknown	Yes	No/Unknown	No	Less than 1.5 x N	Within normal limits	Above normal and <1000 ng/ml	S1	IIIA	IIIA
62	0	0	Seminoma	White	29	6	Left	Married	Biopsy only/No	No/Unknown	No/Unknown	Absent/Unknown	T1	N0	M0	No/Unknown	No/Unknown	No/Unknown	No/Unknown	No/Unknown	No	Within normal limits	Within normal limits	Within normal limits	S0	IA	IA
69	0	0	Seminoma	White	32	25	Right	Married	Biopsy only/No	No/Unknown	No/Unknown	Present	T2	N0	M0	No/Unknown	No/Unknown	No/Unknown	No/Unknown	No/Unknown	No	Within normal limits	Within normal limits	Within normal limits	S0	IB	IB
87	0	0	Seminoma	White	30	50	Left	Single	Biopsy only/No	No/Unknown	Yes	Absent/Unknown	T1	N0	M0	No/Unknown	No/Unknown	No/Unknown	No/Unknown	No/Unknown	No	Within normal limits	Within normal limits	Within normal limits	S0	IA	IA
99	0	0	NGSTC	White	29	22	Left	Single	Biopsy only/No	No/Unknown	Yes	Present	T2	N0	M0	No/Unknown	No/Unknown	No/Unknown	No/Unknown	No/Unknown	No	Within normal limits	elevated after orchiectomy	Above normal and <1000 ng/ml	S1	IS	IS
114	0	0	NGSTC	Other	22	250	Left	Single	Yes	No/Unknown	No/Unknown	Present	T2	N2	M0	No/Unknown	No/Unknown	No/Unknown	No/Unknown	No/Unknown	No	Within normal limits	Within normal limits	Within normal limits	S0	IIB	IIB
116	0	0	Seminoma	White	35	20	Left	Married	Biopsy only/No	No/Unknown	No/Unknown	Absent/Unknown	T1	N0	M0	No/Unknown	No/Unknown	No/Unknown	No/Unknown	No/Unknown	No	elevated after orchiectomy	Within normal limits	Within normal limits	S1	IS	IS
115	0	0	NGSTC	White	18	145	Left	Single	Yes	No/Unknown	Yes	Present	T3	N1	M1b	No/Unknown	No/Unknown	Yes	Yes	No/Unknown	No	elevated after orchiectomy	5,000-50,000 mIU/mL	Greater than or equal to 10, 000 ng/ml	S3	IIIC	IIIC
113	0	0	NGSTC	White	16	55	Left	Single	Yes	No/Unknown	No/Unknown	Present	T2	N1	M0	No/Unknown	No/Unknown	No/Unknown	No/Unknown	No/Unknown	No	Within normal limits	Within normal limits	Within normal limits	S0	IIA	IIA
109	0	0	Seminoma	Other	30	13	Right	Other status	Biopsy only/No	Yes	No/Unknown	Absent/Unknown	T1	N1	M0	No/Unknown	No/Unknown	No/Unknown	No/Unknown	No/Unknown	No	Within normal limits	Within normal limits	Above normal and <1000 ng/ml	S1	IIA	IIA
115	0	0	NGSTC	Black	20	110	Left	Single	Biopsy only/No	No/Unknown	No/Unknown	Absent/Unknown	T2	N0	M0	No/Unknown	No/Unknown	No/Unknown	No/Unknown	No/Unknown	No	elevated after orchiectomy	5,000-50,000 mIU/mL	Within normal limits	S1	IS	IS
116	0	0	Seminoma	Black	33	60	Left	Married	Biopsy only/No	Yes	No/Unknown	Present	T2	N0	M0	No/Unknown	No/Unknown	No/Unknown	No/Unknown	No/Unknown	No	Within normal limits	Above normal and less than 5,000 (mIU/mL)	Within normal limits	S2	IS	IS
99	0	0	NGSTC	White	40	49	Left	Other status	Biopsy only/No	No/Unknown	No/Unknown	Present	T2	N0	M0	No/Unknown	No/Unknown	No/Unknown	No/Unknown	No/Unknown	No	Within normal limits	Within normal limits	Within normal limits	S0	IB	IB
113	0	0	NGSTC	White	28	44	Right	Single	Biopsy only/No	No/Unknown	No/Unknown	Absent/Unknown	T1	N0	M0	No/Unknown	No/Unknown	No/Unknown	No/Unknown	No/Unknown	No	Within normal limits	Within normal limits	Within normal limits	S0	IA	IA
108	0	0	Seminoma	White	26	20	Right	Single	Biopsy only/No	No/Unknown	Yes	Absent/Unknown	T1	N0	M0	No/Unknown	No/Unknown	No/Unknown	No/Unknown	No/Unknown	No	Within normal limits	Within normal limits	Within normal limits	S0	IA	IA
107	0	0	NGSTC	White	18	72	Left	Single	Biopsy only/No	No/Unknown	Yes	Absent/Unknown	T1	N3	M1b	No/Unknown	No/Unknown	Yes	Yes	No/Unknown	No	Less than 1.5 x N	Above normal and less than 5,000 (mIU/mL)	Above normal and <1000 ng/ml	S2	IIIC	IIIC
2	1	1	Seminoma	White	64	18	Right	Married	Biopsy only/No	No/Unknown	Yes	Absent/Unknown	T1	N0	M1a	No/Unknown	No/Unknown	No/Unknown	Yes	No/Unknown	No	1.5 to 10 x N	Greater than 50,000 mIU/mL	Within normal limits	S3	IIIC	IIIC
89	0	0	NGSTC	White	20	65	Right	Single	Yes	No/Unknown	No/Unknown	Absent/Unknown	T1	N0	M0	No/Unknown	No/Unknown	No/Unknown	No/Unknown	No/Unknown	No	Within normal limits	Within normal limits	Above normal and <1000 ng/ml	S1	IS	IS
15	1	0	NGSTC	Black	47	31	Right	Single	Biopsy only/No	No/Unknown	Yes	Absent/Unknown	T1	N1	M1a	No/Unknown	No/Unknown	No/Unknown	No/Unknown	No/Unknown	No	Less than 1.5 x N	Above normal and less than 5,000 (mIU/mL)	Above normal and <1000 ng/ml	S2	IIIA	IIIA
105	0	0	NGSTC	White	25	16	Left	Single	Biopsy only/No	No/Unknown	Yes	Present	T2	N0	M0	No/Unknown	No/Unknown	No/Unknown	No/Unknown	No/Unknown	No	Within normal limits	Within normal limits	Within normal limits	S0	IB	IB
109	0	0	Seminoma	White	39	55	Left	Single	Biopsy only/No	No/Unknown	Yes	Present	T2	N0	M0	No/Unknown	No/Unknown	No/Unknown	No/Unknown	No/Unknown	No	Within normal limits	Within normal limits	Within normal limits	S0	IB	IB
111	0	0	NGSTC	White	21	40	Left	Married	Yes	No/Unknown	Yes	Absent/Unknown	T1	N2	M0	No/Unknown	No/Unknown	No/Unknown	No/Unknown	No/Unknown	No	Within normal limits	Within normal limits	Within normal limits	S0	IIB	IIB
105	0	0	NGSTC	White	34	50	Right	Single	Biopsy only/No	No/Unknown	Yes	Absent/Unknown	T1	N0	M0	No/Unknown	No/Unknown	No/Unknown	No/Unknown	No/Unknown	No	Within normal limits	Within normal limits	Within normal limits	S0	IA	IA
105	0	0	NGSTC	White	54	68	Left	Married	Yes	No/Unknown	Yes	Absent/Unknown	T1	N1	M0	No/Unknown	No/Unknown	No/Unknown	No/Unknown	No/Unknown	No	Within normal limits	Within normal limits	Within normal limits	S0	IIA	IIA
101	0	0	NGSTC	Black	23	70	Right	Single	Yes	No/Unknown	Yes	Absent/Unknown	T1	N1	M0	No/Unknown	No/Unknown	No/Unknown	No/Unknown	No/Unknown	No	Within normal limits	Above normal and less than 5,000 (mIU/mL)	Within normal limits	S2	IIA	IIA
103	0	0	NGSTC	White	48	25	Left	Other status	Yes	No/Unknown	Yes	Present	T3	N3	M0	No/Unknown	No/Unknown	No/Unknown	No/Unknown	No/Unknown	No	Less than 1.5 x N	Above normal and less than 5,000 (mIU/mL)	Above normal and <1000 ng/ml	S2	IIC	IIC
104	0	0	NGSTC	Other	17	40	Left	Single	Biopsy only/No	No/Unknown	Yes	Present	T3	N2	M1a	No/Unknown	No/Unknown	No/Unknown	Yes	No/Unknown	No	elevated after orchiectomy	Above normal and less than 5,000 (mIU/mL)	Within normal limits	S2	IIIB	IIIB
101	0	0	NGSTC	White	29	32	Left	Single	Biopsy only/No	No/Unknown	Yes	Present	T2	N0	M0	No/Unknown	No/Unknown	No/Unknown	No/Unknown	No/Unknown	No	Within normal limits	Within normal limits	Within normal limits	S0	IB	IB
107	0	0	Seminoma	White	33	35	Right	Single	Biopsy only/No	No/Unknown	No/Unknown	Absent/Unknown	T1	N0	M0	No/Unknown	No/Unknown	No/Unknown	No/Unknown	No/Unknown	No	Within normal limits	Within normal limits	Within normal limits	S0	IA	IA
107	0	0	NGSTC	White	34	24	Left	Married	Biopsy only/No	No/Unknown	No/Unknown	Present	T2	N0	M0	No/Unknown	No/Unknown	No/Unknown	No/Unknown	No/Unknown	No	Within normal limits	Above normal and less than 5,000 (mIU/mL)	Above normal and <1000 ng/ml	S2	IS	IS
104	0	0	NGSTC	Other	34	50	Right	Married	Biopsy only/No	No/Unknown	No/Unknown	Absent/Unknown	T1	N0	M0	No/Unknown	No/Unknown	No/Unknown	No/Unknown	No/Unknown	No	Less than 1.5 x N	Within normal limits	Within normal limits	S1	IS	IS
103	0	0	Seminoma	White	45	45	Right	Other status	Biopsy only/No	Yes	No/Unknown	Absent/Unknown	T1	N0	M0	No/Unknown	No/Unknown	No/Unknown	No/Unknown	No/Unknown	No	Within normal limits	Within normal limits	Above normal and <1000 ng/ml	S1	IA	IA
105	0	0	Seminoma	White	42	28	Right	Other status	Biopsy only/No	No/Unknown	No/Unknown	Absent/Unknown	T1	N0	M0	No/Unknown	No/Unknown	No/Unknown	No/Unknown	No/Unknown	No	Within normal limits	Within normal limits	Within normal limits	S0	IA	IA
104	0	0	Seminoma	White	80	63	Right	Married	Biopsy only/No	No/Unknown	No/Unknown	Absent/Unknown	T1	N0	M0	No/Unknown	No/Unknown	No/Unknown	No/Unknown	No/Unknown	No	Within normal limits	Within normal limits	Within normal limits	S0	IA	IA
93	0	0	Seminoma	White	30	13	Right	Married	Biopsy only/No	No/Unknown	Yes	Absent/Unknown	T1	N0	M0	No/Unknown	No/Unknown	No/Unknown	No/Unknown	No/Unknown	No	Within normal limits	Within normal limits	Within normal limits	S0	IA	IA
78	0	0	Seminoma	White	26	73	Left	Single	Biopsy only/No	No/Unknown	Yes	Absent/Unknown	T1	N0	M0	No/Unknown	No/Unknown	No/Unknown	No/Unknown	No/Unknown	No	Less than 1.5 x N	Within normal limits	Within normal limits	S1	IS	IS
101	0	0	Seminoma	Other	40	50	Left	Married	Biopsy only/No	No/Unknown	No/Unknown	Absent/Unknown	T1	N0	M0	No/Unknown	No/Unknown	No/Unknown	No/Unknown	No/Unknown	No	Within normal limits	Within normal limits	Within normal limits	S0	IA	IA
101	0	0	Seminoma	White	60	50	Left	Other status	Biopsy only/No	No/Unknown	Yes	Absent/Unknown	T1	N0	M0	No/Unknown	No/Unknown	No/Unknown	No/Unknown	No/Unknown	No	Within normal limits	Within normal limits	Within normal limits	S0	IA	IA
101	0	0	NGSTC	White	21	40	Right	Other status	Biopsy only/No	No/Unknown	Yes	Present	T2	N1	M1a	No/Unknown	No/Unknown	No/Unknown	No/Unknown	No/Unknown	No	Less than 1.5 x N	Above normal and less than 5,000 (mIU/mL)	1000 - 9999 ng/ml	S2	IIIB	IIIB
101	0	0	Seminoma	White	43	18	Left	Married	Biopsy only/No	Yes	No/Unknown	Absent/Unknown	T1	N1	M0	No/Unknown	No/Unknown	No/Unknown	No/Unknown	No/Unknown	No	Within normal limits	Within normal limits	Within normal limits	S0	IIA	IIA
100	0	0	Seminoma	White	42	78	Left	Single	Biopsy only/No	Yes	No/Unknown	Absent/Unknown	T1	N1	M0	No/Unknown	No/Unknown	No/Unknown	No/Unknown	No/Unknown	No	Less than 1.5 x N	Within normal limits	Within normal limits	S1	IIA	IIA
102	0	0	Seminoma	White	44	38	Left	Married	Biopsy only/No	No/Unknown	No/Unknown	Present	T2	N0	M0	No/Unknown	No/Unknown	No/Unknown	No/Unknown	No/Unknown	No	Within normal limits	Within normal limits	Within normal limits	S0	IB	IB
98	0	0	Seminoma	White	32	23	Right	Other status	Biopsy only/No	No/Unknown	No/Unknown	Absent/Unknown	T1	N0	M0	No/Unknown	No/Unknown	No/Unknown	No/Unknown	No/Unknown	No	Within normal limits	Within normal limits	Within normal limits	S0	IA	IA
99	0	0	Seminoma	White	43	94	Right	Single	Biopsy only/No	No/Unknown	No/Unknown	Absent/Unknown	T1	N0	M0	No/Unknown	No/Unknown	No/Unknown	No/Unknown	No/Unknown	No	Less than 1.5 x N	Within normal limits	Within normal limits	S1	IS	IS
99	0	0	NGSTC	White	20	47	Right	Single	Biopsy only/No	No/Unknown	Yes	Absent/Unknown	T1	N2	M0	No/Unknown	No/Unknown	No/Unknown	No/Unknown	No/Unknown	No	Within normal limits	Within normal limits	Within normal limits	S0	IIB	IIB
101	0	0	Seminoma	White	37	13	Right	Single	Biopsy only/No	No/Unknown	Yes	Absent/Unknown	T1	N1	M1a	No/Unknown	No/Unknown	No/Unknown	No/Unknown	No/Unknown	No	Less than 1.5 x N	Above normal and less than 5,000 (mIU/mL)	Within normal limits	S2	IIIA	IIIA
97	0	0	NGSTC	Other	26	70	Left	Single	Biopsy only/No	No/Unknown	Yes	Absent/Unknown	T3	N1	M0	No/Unknown	No/Unknown	No/Unknown	No/Unknown	No/Unknown	No	Within normal limits	Above normal and less than 5,000 (mIU/mL)	Above normal and <1000 ng/ml	S2	IIA	IIA
97	0	0	Seminoma	White	47	15	Right	Married	Biopsy only/No	No/Unknown	No/Unknown	Absent/Unknown	T1	N0	M0	No/Unknown	No/Unknown	No/Unknown	No/Unknown	No/Unknown	No	Within normal limits	Within normal limits	Within normal limits	S0	IA	IA
99	0	0	Seminoma	White	35	20	Left	Married	Biopsy only/No	No/Unknown	No/Unknown	Absent/Unknown	T1	N0	M0	No/Unknown	No/Unknown	No/Unknown	No/Unknown	No/Unknown	No	Within normal limits	Within normal limits	Within normal limits	S0	IA	IA
97	0	0	Seminoma	White	26	35	Left	Single	Biopsy only/No	No/Unknown	No/Unknown	Absent/Unknown	T1	N0	M0	No/Unknown	No/Unknown	No/Unknown	No/Unknown	No/Unknown	No	Within normal limits	Within normal limits	Within normal limits	S0	IA	IA
99	0	0	Seminoma	White	40	20	Right	Married	Biopsy only/No	No/Unknown	No/Unknown	Absent/Unknown	T1	N0	M0	No/Unknown	No/Unknown	No/Unknown	No/Unknown	No/Unknown	No	Within normal limits	Within normal limits	Within normal limits	S0	IA	IA
63	0	0	Seminoma	White	55	22	Left	Single	Biopsy only/No	Yes	No/Unknown	Absent/Unknown	T1	N0	M1a	No/Unknown	No/Unknown	No/Unknown	No/Unknown	No/Unknown	No	Within normal limits	Above normal and less than 5,000 (mIU/mL)	Within normal limits	S2	IIIA	IIIA
98	0	0	Seminoma	White	38	27	Right	Married	Biopsy only/No	No/Unknown	Yes	Absent/Unknown	T1	N0	M0	No/Unknown	No/Unknown	No/Unknown	No/Unknown	No/Unknown	No	Within normal limits	Within normal limits	Within normal limits	S0	IA	IA
98	0	0	Seminoma	White	26	110	Right	Married	Biopsy only/No	Yes	No/Unknown	Absent/Unknown	T1	N1	M0	No/Unknown	No/Unknown	No/Unknown	No/Unknown	No/Unknown	No	Within normal limits	Within normal limits	Within normal limits	S0	IIA	IIA
96	0	0	Seminoma	White	32	35	Right	Single	Biopsy only/No	No/Unknown	No/Unknown	Absent/Unknown	T1	N0	M0	No/Unknown	No/Unknown	No/Unknown	No/Unknown	No/Unknown	No	Within normal limits	Within normal limits	Within normal limits	S0	IA	IA
97	0	0	NGSTC	White	21	19	Right	Single	Biopsy only/No	No/Unknown	Yes	Present	T2	N2	M0	No/Unknown	No/Unknown	No/Unknown	No/Unknown	No/Unknown	No	Within normal limits	Within normal limits	Within normal limits	S0	IIB	IIB
97	0	0	NGSTC	White	19	40	Right	Single	Biopsy only/No	No/Unknown	No/Unknown	Absent/Unknown	T1	N0	M0	No/Unknown	No/Unknown	No/Unknown	No/Unknown	No/Unknown	No	Within normal limits	Within normal limits	Within normal limits	S0	IA	IA
96	0	0	Seminoma	White	33	26	Right	Married	Biopsy only/No	No/Unknown	No/Unknown	Absent/Unknown	T1	N0	M0	No/Unknown	No/Unknown	No/Unknown	No/Unknown	No/Unknown	No	Less than 1.5 x N	Within normal limits	Within normal limits	S1	IS	IS
80	0	0	NGSTC	White	21	80	Left	Single	Yes	No/Unknown	Yes	Absent/Unknown	T1	N2	M0	No/Unknown	No/Unknown	No/Unknown	No/Unknown	No/Unknown	No	Within normal limits	Above normal and less than 5,000 (mIU/mL)	Above normal and <1000 ng/ml	S2	IIB	IIB
95	0	0	NGSTC	White	25	32	Left	Single	Biopsy only/No	No/Unknown	No/Unknown	Absent/Unknown	T1	N0	M0	No/Unknown	No/Unknown	No/Unknown	No/Unknown	No/Unknown	No	Within normal limits	Within normal limits	Within normal limits	S0	IA	IA
99	0	0	Seminoma	White	27	53	Left	Single	Biopsy only/No	No/Unknown	No/Unknown	Absent/Unknown	T1	N0	M0	No/Unknown	No/Unknown	No/Unknown	No/Unknown	No/Unknown	No	Within normal limits	Within normal limits	Within normal limits	S0	IA	IA
106	0	0	NGSTC	Other	22	72	Left	Single	Biopsy only/No	No/Unknown	Yes	Present	T2	N2	M0	No/Unknown	No/Unknown	No/Unknown	No/Unknown	No/Unknown	No	Less than 1.5 x N	Above normal and less than 5,000 (mIU/mL)	Above normal and <1000 ng/ml	S2	IIB	IIB
93	0	0	NGSTC	White	46	42	Left	Married	Biopsy only/No	No/Unknown	Yes	Present	T2	N1	M0	No/Unknown	No/Unknown	No/Unknown	No/Unknown	No/Unknown	No	Within normal limits	Within normal limits	Above normal and <1000 ng/ml	S1	IIA	IIA
97	0	0	Seminoma	White	47	18	Right	Single	Biopsy only/No	No/Unknown	No/Unknown	Absent/Unknown	T1	N0	M0	No/Unknown	No/Unknown	No/Unknown	No/Unknown	No/Unknown	No	Within normal limits	Within normal limits	Within normal limits	S0	IA	IA
91	0	0	Seminoma	White	31	35	Left	Single	Biopsy only/No	No/Unknown	No/Unknown	Absent/Unknown	T1	N0	M0	No/Unknown	No/Unknown	No/Unknown	No/Unknown	No/Unknown	No	Within normal limits	Within normal limits	Within normal limits	S0	IA	IA
21	1	0	Seminoma	White	40	118	Right	Single	Biopsy only/No	No/Unknown	Yes	Absent/Unknown	T1	N0	M0	No/Unknown	No/Unknown	No/Unknown	No/Unknown	No/Unknown	No	1.5 to 10 x N	Within normal limits	Within normal limits	S2	IS	IS
46	0	0	Seminoma	White	28	128	Right	Married	Yes	No/Unknown	Yes	Present	T3	N2	M1a	No/Unknown	No/Unknown	No/Unknown	No/Unknown	No/Unknown	No	1.5 to 10 x N	Above normal and less than 5,000 (mIU/mL)	Within normal limits	S2	IIIB	IIIB
95	0	0	Seminoma	White	50	20	Left	Married	Biopsy only/No	No/Unknown	Yes	Absent/Unknown	T1	N0	M0	No/Unknown	No/Unknown	No/Unknown	No/Unknown	No/Unknown	No	Within normal limits	Within normal limits	Within normal limits	S0	IA	IA
91	0	0	Seminoma	White	38	24	Right	Married	Biopsy only/No	No/Unknown	No/Unknown	Absent/Unknown	T1	N0	M0	No/Unknown	No/Unknown	No/Unknown	No/Unknown	No/Unknown	No	Within normal limits	Within normal limits	Within normal limits	S0	IA	IA
92	0	0	Seminoma	White	37	53	Right	Married	Biopsy only/No	No/Unknown	Yes	Absent/Unknown	T1	N0	M0	No/Unknown	No/Unknown	No/Unknown	No/Unknown	No/Unknown	No	Within normal limits	Within normal limits	Within normal limits	S0	IA	IA
92	0	0	NGSTC	White	48	32	Right	Married	Yes	No/Unknown	Yes	Absent/Unknown	T1	N1	M0	No/Unknown	No/Unknown	No/Unknown	No/Unknown	No/Unknown	No	Within normal limits	Within normal limits	Within normal limits	S0	IIA	IIA
91	0	0	NGSTC	White	24	40	Left	Single	Biopsy only/No	No/Unknown	Yes	Absent/Unknown	T1	N0	M0	No/Unknown	No/Unknown	No/Unknown	No/Unknown	No/Unknown	No	Within normal limits	Within normal limits	Within normal limits	S0	IA	IA
92	0	0	Seminoma	White	26	47	Left	Single	Biopsy only/No	No/Unknown	No/Unknown	Absent/Unknown	T1	N0	M0	No/Unknown	No/Unknown	No/Unknown	No/Unknown	No/Unknown	No	Within normal limits	Within normal limits	Within normal limits	S0	IA	IA
78	0	0	Seminoma	Other	28	40	Right	Married	Biopsy only/No	No/Unknown	Yes	Absent/Unknown	T1	N0	M0	No/Unknown	No/Unknown	No/Unknown	No/Unknown	No/Unknown	No	Within normal limits	Within normal limits	Within normal limits	S0	IA	IA
94	0	0	Seminoma	White	29	31	Right	Married	Biopsy only/No	No/Unknown	No/Unknown	Absent/Unknown	T1	N0	M0	No/Unknown	No/Unknown	No/Unknown	No/Unknown	No/Unknown	No	Less than 1.5 x N	Above normal and less than 5,000 (mIU/mL)	Within normal limits	S2	IS	IS
93	0	0	Seminoma	White	34	35	Right	Married	Biopsy only/No	No/Unknown	Yes	Absent/Unknown	T1	N0	M0	No/Unknown	No/Unknown	No/Unknown	No/Unknown	No/Unknown	No	Within normal limits	Within normal limits	Within normal limits	S0	IA	IA
26	1	1	Seminoma	White	32	22	Left	Married	Biopsy only/No	Yes	Yes	Present	T2	N0	M0	No/Unknown	No/Unknown	No/Unknown	No/Unknown	No/Unknown	No	Within normal limits	Within normal limits	Within normal limits	S0	IB	IB
92	0	0	NGSTC	White	26	42	Right	Single	Biopsy only/No	No/Unknown	Yes	Present	T2	N0	M0	No/Unknown	No/Unknown	No/Unknown	No/Unknown	No/Unknown	No	Within normal limits	Above normal and less than 5,000 (mIU/mL)	Within normal limits	S2	IS	IS
74	0	0	Seminoma	White	27	19	Right	Married	Biopsy only/No	No/Unknown	Yes	Absent/Unknown	T1	N0	M0	No/Unknown	No/Unknown	No/Unknown	No/Unknown	No/Unknown	No	Within normal limits	Within normal limits	Within normal limits	S0	IA	IA
91	0	0	Seminoma	White	62	81	Right	Married	Biopsy only/No	No/Unknown	Yes	Absent/Unknown	T1	N0	M0	No/Unknown	No/Unknown	No/Unknown	No/Unknown	No/Unknown	No	Within normal limits	Within normal limits	Within normal limits	S0	IA	IA
87	0	0	Seminoma	White	31	65	Left	Married	Biopsy only/No	No/Unknown	Yes	Present	T2	N1	M0	No/Unknown	No/Unknown	No/Unknown	No/Unknown	No/Unknown	No	Within normal limits	Within normal limits	Within normal limits	S0	IIA	IIA
14	1	1	NGSTC	White	37	60	Right	Single	Biopsy only/No	Yes	Yes	Present	T3	N0	M1a	No/Unknown	No/Unknown	No/Unknown	Yes	No/Unknown	No	Less than 1.5 x N	Above normal and less than 5,000 (mIU/mL)	Within normal limits	S2	IIIA	IIIA
89	0	0	NGSTC	White	58	55	Right	Married	Biopsy only/No	No/Unknown	Yes	Absent/Unknown	T1	N3	M1a	No/Unknown	No/Unknown	No/Unknown	Yes	No/Unknown	No	Greater than 10 x N	5,000-50,000 mIU/mL	Above normal and <1000 ng/ml	S3	IIIC	IIIC
88	0	0	NGSTC	White	29	46	Right	Single	Biopsy only/No	No/Unknown	Yes	Present	T2	N0	M0	No/Unknown	No/Unknown	No/Unknown	No/Unknown	No/Unknown	No	Within normal limits	Within normal limits	Within normal limits	S0	IB	IB
89	0	0	NGSTC	White	25	11	Right	Single	Yes	No/Unknown	Yes	Absent/Unknown	T1	N2	M0	No/Unknown	No/Unknown	No/Unknown	No/Unknown	No/Unknown	No	Within normal limits	Within normal limits	Within normal limits	S0	IIB	IIB
84	0	0	Seminoma	Other	29	70	Left	Married	Biopsy only/No	No/Unknown	Yes	Present	T2	N0	M0	No/Unknown	No/Unknown	No/Unknown	No/Unknown	No/Unknown	No	Within normal limits	Within normal limits	Within normal limits	S0	IB	IB
92	0	0	NGSTC	White	41	52	Left	Single	Biopsy only/No	No/Unknown	Yes	Absent/Unknown	T1	N2	M0	No/Unknown	No/Unknown	No/Unknown	No/Unknown	No/Unknown	No	Within normal limits	Within normal limits	Above normal and <1000 ng/ml	S1	IIB	IIB
55	0	0	NGSTC	White	57	150	Left	Married	Biopsy only/No	No/Unknown	Yes	Present	T2	N3	M0	No/Unknown	No/Unknown	No/Unknown	No/Unknown	No/Unknown	No	1.5 to 10 x N	Above normal and less than 5,000 (mIU/mL)	Within normal limits	S2	IIIB	IIIB
90	0	0	Seminoma	White	35	37	Right	Married	Biopsy only/No	No/Unknown	No/Unknown	Absent/Unknown	T1	N0	M0	No/Unknown	No/Unknown	No/Unknown	No/Unknown	No/Unknown	No	Less than 1.5 x N	Within normal limits	Within normal limits	S1	IS	IS
15	1	1	NGSTC	White	26	20	Left	Other status	Biopsy only/No	No/Unknown	Yes	Absent/Unknown	T1	N3	M1a	No/Unknown	No/Unknown	No/Unknown	Yes	No/Unknown	No	1.5 to 10 x N	5,000-50,000 mIU/mL	Within normal limits	S2	IIIB	IIIB
88	0	0	Seminoma	White	52	85	Right	Single	Biopsy only/No	No/Unknown	Yes	Absent/Unknown	T1	N0	M0	No/Unknown	No/Unknown	No/Unknown	No/Unknown	No/Unknown	No	Within normal limits	Within normal limits	Within normal limits	S0	IA	IA
89	0	0	Seminoma	White	50	54	Left	Married	Biopsy only/No	Yes	No/Unknown	Absent/Unknown	T1	N1	M0	No/Unknown	No/Unknown	No/Unknown	No/Unknown	No/Unknown	No	Within normal limits	Within normal limits	Within normal limits	S0	IIA	IIA
13	0	0	Seminoma	White	25	59	Right	Married	Biopsy only/No	Yes	No/Unknown	Present	T3	N1	M0	No/Unknown	No/Unknown	No/Unknown	No/Unknown	No/Unknown	No	Within normal limits	Within normal limits	Within normal limits	S0	IIA	IIA
86	0	0	NGSTC	White	43	38	Right	Other status	Biopsy only/No	No/Unknown	Yes	Absent/Unknown	T1	N0	M0	No/Unknown	No/Unknown	No/Unknown	No/Unknown	No/Unknown	No	Within normal limits	Within normal limits	Within normal limits	S0	IA	IA
88	0	0	NGSTC	White	22	46	Right	Single	Biopsy only/No	No/Unknown	No/Unknown	Absent/Unknown	T1	N0	M0	No/Unknown	No/Unknown	No/Unknown	No/Unknown	No/Unknown	No	Within normal limits	Above normal and less than 5,000 (mIU/mL)	Within normal limits	S2	IS	IS
85	0	0	NGSTC	White	29	28	Right	Other status	Biopsy only/No	No/Unknown	No/Unknown	Absent/Unknown	T1	N0	M0	No/Unknown	No/Unknown	No/Unknown	No/Unknown	No/Unknown	No	Within normal limits	Within normal limits	Within normal limits	S0	IA	IA
90	0	0	NGSTC	White	33	43	Left	Married	Biopsy only/No	No/Unknown	Yes	Absent/Unknown	T1	N0	M0	No/Unknown	No/Unknown	No/Unknown	No/Unknown	No/Unknown	No	Within normal limits	Within normal limits	Within normal limits	S0	IA	IA
90	0	0	NGSTC	White	47	28	Left	Married	Biopsy only/No	No/Unknown	No/Unknown	Absent/Unknown	T1	N0	M0	No/Unknown	No/Unknown	No/Unknown	No/Unknown	No/Unknown	No	Within normal limits	Within normal limits	Within normal limits	S0	IA	IA
90	0	0	Seminoma	White	48	21	Right	Single	Biopsy only/No	No/Unknown	Yes	Present	T2	N0	M0	No/Unknown	No/Unknown	No/Unknown	No/Unknown	No/Unknown	No	Within normal limits	Within normal limits	Within normal limits	S0	IB	IB
26	0	0	Seminoma	White	31	30	Right	Married	Biopsy only/No	No/Unknown	No/Unknown	Absent/Unknown	T1	N0	M0	No/Unknown	No/Unknown	No/Unknown	No/Unknown	No/Unknown	No	Within normal limits	Within normal limits	Within normal limits	S0	IA	IA
84	0	0	Seminoma	White	56	20	Left	Single	Yes	No/Unknown	Yes	Absent/Unknown	T1	N1	M0	No/Unknown	No/Unknown	No/Unknown	No/Unknown	No/Unknown	No	Within normal limits	Within normal limits	Within normal limits	S0	IIA	IIA
89	0	0	Seminoma	White	51	70	Right	Single	Biopsy only/No	No/Unknown	No/Unknown	Absent/Unknown	T1	N0	M0	No/Unknown	No/Unknown	No/Unknown	No/Unknown	No/Unknown	No	Within normal limits	Within normal limits	Within normal limits	S0	IA	IA
86	0	0	Seminoma	White	34	19	Right	Married	Biopsy only/No	No/Unknown	No/Unknown	Absent/Unknown	T1	N0	M0	No/Unknown	No/Unknown	No/Unknown	No/Unknown	No/Unknown	No	Within normal limits	Within normal limits	Within normal limits	S0	IA	IA
85	0	0	NGSTC	White	55	55	Right	Single	Biopsy only/No	No/Unknown	No/Unknown	Absent/Unknown	T1	N0	M0	No/Unknown	No/Unknown	No/Unknown	No/Unknown	No/Unknown	No	Within normal limits	Within normal limits	Within normal limits	S0	IA	IA
87	0	0	NGSTC	White	53	27	Right	Single	Biopsy only/No	No/Unknown	No/Unknown	Absent/Unknown	T1	N0	M0	No/Unknown	No/Unknown	No/Unknown	No/Unknown	No/Unknown	No	Less than 1.5 x N	Above normal and less than 5,000 (mIU/mL)	Within normal limits	S2	IS	IS
86	0	0	Seminoma	Other	32	37	Left	Married	Yes	No/Unknown	Yes	Present	T2	N0	M1a	No/Unknown	No/Unknown	No/Unknown	No/Unknown	No/Unknown	No	elevated after orchiectomy	Greater than 50,000 mIU/mL	Within normal limits	S3	IIIC	IIIC
85	0	0	Seminoma	White	43	989	Left	Single	Biopsy only/No	No/Unknown	No/Unknown	Absent/Unknown	T1	N2	M0	No/Unknown	No/Unknown	No/Unknown	No/Unknown	No/Unknown	No	1.5 to 10 x N	Within normal limits	Within normal limits	S2	IIIB	IIIB
84	0	0	Seminoma	White	37	40	Right	Married	Biopsy only/No	Yes	No/Unknown	Absent/Unknown	T1	N0	M0	No/Unknown	No/Unknown	No/Unknown	No/Unknown	No/Unknown	No	Within normal limits	Within normal limits	Within normal limits	S0	IA	IA
96	0	0	Seminoma	White	21	11	Left	Single	Biopsy only/No	No/Unknown	No/Unknown	Absent/Unknown	T1	N0	M0	No/Unknown	No/Unknown	No/Unknown	No/Unknown	No/Unknown	No	Within normal limits	Within normal limits	Within normal limits	S0	IA	IA
85	0	0	Seminoma	White	55	33	Left	Married	Biopsy only/No	No/Unknown	No/Unknown	Absent/Unknown	T1	N0	M0	No/Unknown	No/Unknown	No/Unknown	No/Unknown	No/Unknown	No	Within normal limits	Within normal limits	Within normal limits	S0	IA	IA
83	0	0	Seminoma	Other	50	100	Left	Married	Biopsy only/No	No/Unknown	Yes	Absent/Unknown	T3	N1	M0	No/Unknown	No/Unknown	No/Unknown	No/Unknown	No/Unknown	No	Less than 1.5 x N	Within normal limits	Within normal limits	S1	IIA	IIA
12	0	0	NGSTC	White	33	85	Right	Married	Biopsy only/No	No/Unknown	No/Unknown	Absent/Unknown	T1	N0	M0	No/Unknown	No/Unknown	No/Unknown	No/Unknown	No/Unknown	No	Within normal limits	Within normal limits	Within normal limits	S0	IA	IA
84	0	0	Seminoma	White	26	109	Left	Single	Biopsy only/No	No/Unknown	Yes	Absent/Unknown	T2	N0	M1a	No/Unknown	No/Unknown	No/Unknown	No/Unknown	No/Unknown	No	Within normal limits	Above normal and less than 5,000 (mIU/mL)	Within normal limits	S2	IIIA	IIIA
86	0	0	NGSTC	White	31	15	Left	Single	Biopsy only/No	No/Unknown	Yes	Absent/Unknown	T1	N0	M1a	No/Unknown	No/Unknown	No/Unknown	Yes	No/Unknown	No	Within normal limits	Within normal limits	Within normal limits	S0	IIIA	IIIA
81	0	0	Seminoma	White	40	28	Right	Married	Biopsy only/No	No/Unknown	No/Unknown	Present	T2	N0	M0	No/Unknown	No/Unknown	No/Unknown	No/Unknown	No/Unknown	No	Within normal limits	Within normal limits	Within normal limits	S0	IB	IB
90	0	0	Seminoma	Other	30	25	Left	Single	Biopsy only/No	No/Unknown	No/Unknown	Absent/Unknown	T1	N0	M0	No/Unknown	No/Unknown	No/Unknown	No/Unknown	No/Unknown	No	Less than 1.5 x N	Within normal limits	Within normal limits	S1	IS	IS
82	0	0	Seminoma	White	44	37	Left	Single	Biopsy only/No	No/Unknown	Yes	Present	T2	N3	M0	No/Unknown	No/Unknown	No/Unknown	No/Unknown	No/Unknown	No	1.5 to 10 x N	Within normal limits	Within normal limits	S2	IIIB	IIIB
83	0	0	NGSTC	White	30	30	Right	Single	Biopsy only/No	No/Unknown	Yes	Absent/Unknown	T1	N1	M0	No/Unknown	No/Unknown	No/Unknown	No/Unknown	No/Unknown	No	Within normal limits	Within normal limits	Within normal limits	S0	IIA	IIA
86	0	0	Seminoma	Other	29	45	Left	Single	Biopsy only/No	Yes	No/Unknown	Absent/Unknown	T1	N0	M0	No/Unknown	No/Unknown	No/Unknown	No/Unknown	No/Unknown	No	Within normal limits	Within normal limits	Within normal limits	S0	IA	IA
82	0	0	Seminoma	White	44	65	Right	Married	Biopsy only/No	No/Unknown	Yes	Present	T2	N0	M0	No/Unknown	No/Unknown	No/Unknown	No/Unknown	No/Unknown	No	Within normal limits	Above normal and less than 5,000 (mIU/mL)	Within normal limits	S2	IS	IS
89	0	0	NGSTC	White	24	22	Right	Single	Biopsy only/No	No/Unknown	Yes	Present	T2	N0	M0	No/Unknown	No/Unknown	No/Unknown	No/Unknown	No/Unknown	No	Within normal limits	Within normal limits	Within normal limits	S0	IB	IB
88	0	0	Seminoma	White	30	65	Right	Married	Biopsy only/No	No/Unknown	Yes	Absent/Unknown	T1	N0	M0	No/Unknown	No/Unknown	No/Unknown	No/Unknown	No/Unknown	No	Within normal limits	Within normal limits	Within normal limits	S0	IS	IS
87	0	0	NGSTC	Other	37	25	Right	Married	Biopsy only/No	No/Unknown	No/Unknown	Absent/Unknown	T1	N0	M0	No/Unknown	No/Unknown	No/Unknown	No/Unknown	No/Unknown	No	Within normal limits	Within normal limits	Within normal limits	S0	IS	IS
83	0	0	NGSTC	White	38	22	Left	Married	Biopsy only/No	No/Unknown	No/Unknown	Absent/Unknown	T1	N0	M0	No/Unknown	No/Unknown	No/Unknown	No/Unknown	No/Unknown	No	Within normal limits	Within normal limits	Within normal limits	S0	IA	IA
82	0	0	NGSTC	Other	19	50	Right	Single	Biopsy only/No	No/Unknown	No/Unknown	Absent/Unknown	T1	N0	M0	No/Unknown	No/Unknown	No/Unknown	No/Unknown	No/Unknown	No	Within normal limits	Within normal limits	Within normal limits	S0	IS	IS
83	0	0	Seminoma	White	27	66	Left	Single	Biopsy only/No	No/Unknown	Yes	Absent/Unknown	T1	N0	M0	No/Unknown	No/Unknown	No/Unknown	No/Unknown	No/Unknown	No	Within normal limits	Within normal limits	Within normal limits	S0	IA	IA
81	0	0	Seminoma	White	41	30	Right	Single	Biopsy only/No	No/Unknown	No/Unknown	Absent/Unknown	T1	N0	M0	No/Unknown	No/Unknown	No/Unknown	No/Unknown	No/Unknown	No	Within normal limits	Within normal limits	Within normal limits	S0	IA	IA
81	0	0	Seminoma	White	34	76	Right	Married	Biopsy only/No	No/Unknown	Yes	Absent/Unknown	T3	N0	M0	No/Unknown	No/Unknown	No/Unknown	No/Unknown	No/Unknown	No	Within normal limits	Within normal limits	Within normal limits	S0	IB	IB
81	0	0	NGSTC	White	33	20	Left	Single	Biopsy only/No	No/Unknown	No/Unknown	Absent/Unknown	T1	N0	M0	No/Unknown	No/Unknown	No/Unknown	No/Unknown	No/Unknown	No	Within normal limits	Within normal limits	Above normal and <1000 ng/ml	S1	IS	IS
83	0	0	Seminoma	White	46	35	Right	Married	Biopsy only/No	No/Unknown	Yes	Absent/Unknown	T1	N0	M0	No/Unknown	No/Unknown	No/Unknown	No/Unknown	No/Unknown	No	Within normal limits	Within normal limits	Within normal limits	S0	IA	IA
87	0	0	NGSTC	White	29	25	Right	Single	Biopsy only/No	No/Unknown	No/Unknown	Absent/Unknown	T1	N0	M0	No/Unknown	No/Unknown	No/Unknown	No/Unknown	No/Unknown	No	Within normal limits	Within normal limits	Within normal limits	S0	IA	IA
80	0	0	NGSTC	White	26	80	Right	Single	Biopsy only/No	No/Unknown	Yes	Present	T2	N1	M0	No/Unknown	No/Unknown	No/Unknown	No/Unknown	No/Unknown	No	Within normal limits	Within normal limits	Within normal limits	S0	IIA	IIA
80	0	0	Seminoma	White	47	29	Right	Married	Biopsy only/No	No/Unknown	No/Unknown	Absent/Unknown	T1	N0	M0	No/Unknown	No/Unknown	No/Unknown	No/Unknown	No/Unknown	No	Within normal limits	Within normal limits	Within normal limits	S0	IA	IA
81	0	0	Seminoma	Other	26	140	Right	Single	Biopsy only/No	No/Unknown	Yes	Present	T3	N0	M0	No/Unknown	No/Unknown	No/Unknown	No/Unknown	No/Unknown	No	Within normal limits	Within normal limits	Above normal and <1000 ng/ml	S1	IB	IB
79	0	0	NGSTC	White	20	9	Left	Single	Biopsy only/No	No/Unknown	Yes	Present	T2	N0	M0	No/Unknown	No/Unknown	No/Unknown	No/Unknown	No/Unknown	No	Within normal limits	Within normal limits	Within normal limits	S0	IB	IB
34	1	0	NGSTC	White	32	32	Left	Single	Biopsy only/No	No/Unknown	No/Unknown	Absent/Unknown	T1	N1	M1a	No/Unknown	No/Unknown	No/Unknown	No/Unknown	No/Unknown	No	Less than 1.5 x N	Within normal limits	Within normal limits	S1	IIIA	IIIA
78	0	0	NGSTC	White	29	45	Right	Married	Biopsy only/No	No/Unknown	No/Unknown	Absent/Unknown	T1	N0	M0	No/Unknown	No/Unknown	No/Unknown	No/Unknown	No/Unknown	No	Within normal limits	Within normal limits	Within normal limits	S0	IA	IA
78	0	0	Seminoma	White	55	27	Right	Married	Biopsy only/No	No/Unknown	No/Unknown	Absent/Unknown	T1	N0	M0	No/Unknown	No/Unknown	No/Unknown	No/Unknown	No/Unknown	No	Within normal limits	Within normal limits	Within normal limits	S0	IA	IA
79	0	0	Seminoma	White	38	80	Right	Single	Biopsy only/No	Yes	No/Unknown	Present	T2	N1	M0	No/Unknown	No/Unknown	No/Unknown	No/Unknown	No/Unknown	No	Within normal limits	Within normal limits	Within normal limits	S0	IIA	IIA
78	0	0	NGSTC	Other	18	30	Right	Single	Yes	No/Unknown	No/Unknown	Absent/Unknown	T1	N0	M0	No/Unknown	No/Unknown	No/Unknown	No/Unknown	No/Unknown	No	Within normal limits	Within normal limits	Within normal limits	S0	IA	IA
9	0	0	NGSTC	White	21	31	Right	Single	Yes	No/Unknown	Yes	Present	T3	N0	M1a	No/Unknown	No/Unknown	No/Unknown	Yes	No/Unknown	No	Less than 1.5 x N	Within normal limits	1000 - 9999 ng/ml	S2	IIIB	IIIB
83	0	0	NGSTC	White	32	18	Left	Single	Biopsy only/No	No/Unknown	No/Unknown	Absent/Unknown	T1	N0	M0	No/Unknown	No/Unknown	No/Unknown	No/Unknown	No/Unknown	No	Within normal limits	Within normal limits	Within normal limits	S0	IA	IA
90	0	0	Seminoma	White	63	50	Right	Married	Biopsy only/No	No/Unknown	Yes	Absent/Unknown	T1	N0	M0	No/Unknown	No/Unknown	No/Unknown	No/Unknown	No/Unknown	No	Within normal limits	Within normal limits	Within normal limits	S0	IS	IS
77	0	0	Seminoma	White	30	70	Right	Single	Biopsy only/No	No/Unknown	No/Unknown	Absent/Unknown	T1	N0	M0	No/Unknown	No/Unknown	No/Unknown	No/Unknown	No/Unknown	No	Within normal limits	Within normal limits	Within normal limits	S0	IA	IA
76	0	0	NGSTC	White	55	46	Left	Married	Biopsy only/No	No/Unknown	No/Unknown	Present	T2	N0	M0	No/Unknown	No/Unknown	No/Unknown	No/Unknown	No/Unknown	No	Within normal limits	Within normal limits	Within normal limits	S0	IB	IB
76	0	0	NGSTC	White	33	19	Left	Married	Biopsy only/No	No/Unknown	Yes	Present	T2	N0	M0	No/Unknown	No/Unknown	No/Unknown	No/Unknown	No/Unknown	No	Within normal limits	Within normal limits	Within normal limits	S0	IB	IB
89	0	0	NGSTC	White	42	43	Left	Married	Biopsy only/No	No/Unknown	No/Unknown	Absent/Unknown	T1	N0	M0	No/Unknown	No/Unknown	No/Unknown	No/Unknown	No/Unknown	No	Within normal limits	Within normal limits	Within normal limits	S0	IA	IA
51	1	1	NGSTC	White	34	40	Left	Single	Yes	No/Unknown	Yes	Present	T2	N0	M0	No/Unknown	No/Unknown	No/Unknown	No/Unknown	No/Unknown	No	Less than 1.5 x N	elevated after orchiectomy	Above normal and <1000 ng/ml	S1	IS	IS
76	0	0	Seminoma	Other	48	42	Left	Single	Biopsy only/No	No/Unknown	No/Unknown	Absent/Unknown	T1	N0	M0	No/Unknown	No/Unknown	No/Unknown	No/Unknown	No/Unknown	No	Within normal limits	Within normal limits	Within normal limits	S0	IA	IA
6	0	0	NGSTC	White	33	45	Left	Married	Biopsy only/No	No/Unknown	No/Unknown	Absent/Unknown	T1	N0	M0	No/Unknown	No/Unknown	No/Unknown	No/Unknown	No/Unknown	No	Within normal limits	Within normal limits	Within normal limits	S0	IA	IA
76	0	0	Seminoma	White	48	37	Right	Married	Biopsy only/No	No/Unknown	No/Unknown	Present	T2	N0	M0	No/Unknown	No/Unknown	No/Unknown	No/Unknown	No/Unknown	No	Within normal limits	Within normal limits	Within normal limits	S0	IB	IB
77	0	0	NGSTC	White	29	20	Right	Married	Biopsy only/No	No/Unknown	No/Unknown	Absent/Unknown	T1	N0	M0	No/Unknown	No/Unknown	No/Unknown	No/Unknown	No/Unknown	No	Within normal limits	Within normal limits	Within normal limits	S0	IA	IA
74	0	0	Seminoma	White	24	52	Right	Single	Biopsy only/No	No/Unknown	No/Unknown	Absent/Unknown	T1	N0	M0	No/Unknown	No/Unknown	No/Unknown	No/Unknown	No/Unknown	No	Within normal limits	Within normal limits	Within normal limits	S0	IA	IA
82	0	0	Seminoma	White	38	45	Right	Married	Biopsy only/No	No/Unknown	No/Unknown	Absent/Unknown	T1	N0	M0	No/Unknown	No/Unknown	No/Unknown	No/Unknown	No/Unknown	No	Within normal limits	Within normal limits	Within normal limits	S0	IA	IA
77	0	0	NGSTC	White	28	70	Left	Single	Yes	No/Unknown	Yes	Absent/Unknown	T1	N0	M0	No/Unknown	No/Unknown	No/Unknown	No/Unknown	No/Unknown	No	Within normal limits	Within normal limits	Within normal limits	S0	IA	IA
75	0	0	Seminoma	White	23	22	Left	Single	Biopsy only/No	Yes	No/Unknown	Absent/Unknown	T1	N1	M0	No/Unknown	No/Unknown	No/Unknown	No/Unknown	No/Unknown	No	Within normal limits	Within normal limits	Within normal limits	S0	IIA	IIA
73	0	0	Seminoma	Other	32	45	Right	Single	Biopsy only/No	No/Unknown	No/Unknown	Absent/Unknown	T1	N0	M0	No/Unknown	No/Unknown	No/Unknown	No/Unknown	No/Unknown	No	Less than 1.5 x N	Within normal limits	Within normal limits	S1	IS	IS
58	0	0	NGSTC	White	28	21	Right	Married	Biopsy only/No	No/Unknown	No/Unknown	Absent/Unknown	T1	N0	M0	No/Unknown	No/Unknown	No/Unknown	No/Unknown	No/Unknown	No	Within normal limits	Within normal limits	Within normal limits	S0	IA	IA
74	0	0	NGSTC	White	36	105	Left	Single	Yes	No/Unknown	Yes	Present	T2	N1	M1a	No/Unknown	No/Unknown	No/Unknown	Yes	No/Unknown	No	1.5 to 10 x N	Above normal and less than 5,000 (mIU/mL)	Within normal limits	S2	IIIB	IIIB
74	0	0	Seminoma	White	31	30	Right	Married	Biopsy only/No	Yes	No/Unknown	Present	T2	N0	M0	No/Unknown	No/Unknown	No/Unknown	No/Unknown	No/Unknown	No	Within normal limits	Within normal limits	Within normal limits	S0	IB	IB
68	0	0	NGSTC	White	23	10	Left	Single	Biopsy only/No	No/Unknown	Yes	Present	T2	N0	M0	No/Unknown	No/Unknown	No/Unknown	No/Unknown	No/Unknown	No	Within normal limits	Within normal limits	Within normal limits	S0	IB	IB
48	0	0	NGSTC	White	21	40	Left	Single	Biopsy only/No	No/Unknown	Yes	Present	T2	N2	M0	No/Unknown	No/Unknown	No/Unknown	No/Unknown	No/Unknown	No	Within normal limits	Within normal limits	Within normal limits	S0	IIB	IIB
74	0	0	NGSTC	White	26	11	Right	Single	Biopsy only/No	No/Unknown	No/Unknown	Absent/Unknown	T1	N0	M0	No/Unknown	No/Unknown	No/Unknown	No/Unknown	No/Unknown	No	Within normal limits	Within normal limits	Within normal limits	S0	IA	IA
74	0	0	NGSTC	Other	32	15	Right	Married	Biopsy only/No	No/Unknown	No/Unknown	Absent/Unknown	T1	N0	M0	No/Unknown	No/Unknown	No/Unknown	No/Unknown	No/Unknown	No	Within normal limits	Within normal limits	Within normal limits	S0	IA	IA
76	0	0	Seminoma	Other	50	35	Right	Married	Biopsy only/No	No/Unknown	No/Unknown	Absent/Unknown	T2	N0	M0	No/Unknown	No/Unknown	No/Unknown	No/Unknown	No/Unknown	No	Within normal limits	Within normal limits	Within normal limits	S0	IB	IB
31	1	1	Seminoma	White	64	80	Left	Single	Biopsy only/No	No/Unknown	Yes	Absent/Unknown	T3	N1	M1b	No/Unknown	Yes	No/Unknown	No/Unknown	No/Unknown	No	elevated after orchiectomy	Within normal limits	Above normal and <1000 ng/ml	S1	IIIC	IIIC
74	0	0	Seminoma	Other	29	23	Right	Single	Biopsy only/No	No/Unknown	No/Unknown	Absent/Unknown	T1	N0	M0	No/Unknown	No/Unknown	No/Unknown	No/Unknown	No/Unknown	No	Within normal limits	Within normal limits	Within normal limits	S0	IA	IA
54	0	0	Seminoma	White	28	22	Right	Married	Biopsy only/No	No/Unknown	Yes	Absent/Unknown	T1	N0	M0	No/Unknown	No/Unknown	No/Unknown	No/Unknown	No/Unknown	No	Less than 1.5 x N	Within normal limits	Within normal limits	S1	IS	IS
73	0	0	Seminoma	White	34	38	Right	Other status	Biopsy only/No	No/Unknown	No/Unknown	Present	T2	N0	M0	No/Unknown	No/Unknown	No/Unknown	No/Unknown	No/Unknown	No	Within normal limits	Within normal limits	Within normal limits	S0	IB	IB
74	0	0	Seminoma	White	44	59	Left	Married	Yes	No/Unknown	No/Unknown	Absent/Unknown	T1	N1	M0	No/Unknown	No/Unknown	No/Unknown	No/Unknown	No/Unknown	No	Within normal limits	Within normal limits	Within normal limits	S0	IIA	IIA
74	0	0	Seminoma	White	47	33	Right	Married	Biopsy only/No	No/Unknown	Yes	Absent/Unknown	T1	N0	M0	No/Unknown	No/Unknown	No/Unknown	No/Unknown	No/Unknown	No	Within normal limits	Within normal limits	Within normal limits	S0	IA	IA
75	0	0	NGSTC	White	25	14	Left	Single	Biopsy only/No	No/Unknown	Yes	Absent/Unknown	T1	N0	M0	No/Unknown	No/Unknown	No/Unknown	No/Unknown	No/Unknown	No	Within normal limits	Within normal limits	Within normal limits	S0	IA	IA
29	1	0	NGSTC	White	55	70	Right	Married	Biopsy only/No	No/Unknown	Yes	Present	T2	N0	M0	No/Unknown	No/Unknown	No/Unknown	No/Unknown	No/Unknown	No	Within normal limits	Above normal and less than 5,000 (mIU/mL)	Above normal and <1000 ng/ml	S2	IS	IS
72	0	0	NGSTC	White	32	20	Left	Single	Biopsy only/No	No/Unknown	Yes	Absent/Unknown	T1	N0	M0	No/Unknown	No/Unknown	No/Unknown	No/Unknown	No/Unknown	No	Within normal limits	Within normal limits	Within normal limits	S0	IA	IA
72	0	0	Seminoma	White	36	87	Right	Married	Biopsy only/No	No/Unknown	No/Unknown	Absent/Unknown	T1	N0	M0	No/Unknown	No/Unknown	No/Unknown	No/Unknown	No/Unknown	No	Within normal limits	Within normal limits	Within normal limits	S0	IA	IA
72	0	0	Seminoma	White	52	40	Right	Single	Biopsy only/No	No/Unknown	No/Unknown	Absent/Unknown	T1	N0	M0	No/Unknown	No/Unknown	No/Unknown	No/Unknown	No/Unknown	No	Within normal limits	Within normal limits	Within normal limits	S0	IA	IA
71	0	0	Seminoma	White	29	30	Right	Single	Biopsy only/No	No/Unknown	Yes	Present	T2	N0	M0	No/Unknown	No/Unknown	No/Unknown	No/Unknown	No/Unknown	No	Within normal limits	Within normal limits	Within normal limits	S0	IB	IB
71	0	0	NGSTC	White	35	38	Left	Single	Biopsy only/No	No/Unknown	Yes	Absent/Unknown	T1	N0	M0	No/Unknown	No/Unknown	No/Unknown	No/Unknown	No/Unknown	No	Within normal limits	Within normal limits	Within normal limits	S0	IA	IA
71	0	0	Seminoma	White	35	63	Right	Single	Biopsy only/No	No/Unknown	No/Unknown	Absent/Unknown	T1	N0	M0	No/Unknown	No/Unknown	No/Unknown	No/Unknown	No/Unknown	No	Within normal limits	Within normal limits	Within normal limits	S0	IA	IA
72	0	0	Seminoma	White	63	69	Left	Married	Biopsy only/No	No/Unknown	Yes	Absent/Unknown	T1	N1	M1a	No/Unknown	No/Unknown	No/Unknown	No/Unknown	No/Unknown	No	Within normal limits	Within normal limits	Within normal limits	S0	IIIA	IIIA
71	0	0	Seminoma	White	32	37	Right	Married	Biopsy only/No	No/Unknown	No/Unknown	Absent/Unknown	T1	N0	M0	No/Unknown	No/Unknown	No/Unknown	No/Unknown	No/Unknown	No	Within normal limits	Above normal and less than 5,000 (mIU/mL)	Within normal limits	S2	IS	IS
70	0	0	Seminoma	White	37	35	Left	Single	Biopsy only/No	No/Unknown	No/Unknown	Absent/Unknown	T1	N0	M0	No/Unknown	No/Unknown	No/Unknown	No/Unknown	No/Unknown	No	Within normal limits	Within normal limits	Within normal limits	S0	IA	IA
61	0	0	NGSTC	White	36	43	Right	Married	Yes	No/Unknown	No/Unknown	Absent/Unknown	T1	N0	M0	No/Unknown	No/Unknown	No/Unknown	No/Unknown	No/Unknown	No	Within normal limits	Within normal limits	Above normal and <1000 ng/ml	S1	IS	IS
71	0	0	NGSTC	White	31	32	Right	Single	Biopsy only/No	No/Unknown	No/Unknown	Absent/Unknown	T1	N0	M0	No/Unknown	No/Unknown	No/Unknown	No/Unknown	No/Unknown	No	Within normal limits	Within normal limits	Within normal limits	S0	IA	IA
71	0	0	NGSTC	Other	24	15	Right	Single	Biopsy only/No	No/Unknown	Yes	Present	T2	N0	M0	No/Unknown	No/Unknown	No/Unknown	No/Unknown	No/Unknown	No	Within normal limits	Within normal limits	Within normal limits	S0	IB	IB
70	0	0	Seminoma	White	50	60	Right	Other status	Biopsy only/No	Yes	No/Unknown	Absent/Unknown	T1	N1	M0	No/Unknown	No/Unknown	No/Unknown	No/Unknown	No/Unknown	No	Within normal limits	Within normal limits	Within normal limits	S0	IIA	IIA
71	0	0	Seminoma	White	44	82	Left	Married	Biopsy only/No	Yes	No/Unknown	Present	T2	N1	M0	No/Unknown	No/Unknown	No/Unknown	No/Unknown	No/Unknown	No	Within normal limits	Within normal limits	Above normal and <1000 ng/ml	S1	IIA	IIA
70	0	0	Seminoma	White	26	9	Right	Single	Biopsy only/No	No/Unknown	No/Unknown	Absent/Unknown	T1	N0	M0	No/Unknown	No/Unknown	No/Unknown	No/Unknown	No/Unknown	No	Within normal limits	Within normal limits	Within normal limits	S0	IA	IA
69	0	0	Seminoma	White	26	22	Right	Single	Biopsy only/No	No/Unknown	No/Unknown	Absent/Unknown	T1	N0	M0	No/Unknown	No/Unknown	No/Unknown	No/Unknown	No/Unknown	No	Within normal limits	Within normal limits	Within normal limits	S0	IA	IA
69	0	0	NGSTC	White	33	82	Left	Single	Biopsy only/No	No/Unknown	Yes	Present	T2	N0	M1a	No/Unknown	No/Unknown	No/Unknown	Yes	No/Unknown	No	Within normal limits	Above normal and less than 5,000 (mIU/mL)	Above normal and <1000 ng/ml	S2	IIIA	IIIA
68	0	0	Seminoma	White	27	21	Left	Married	Biopsy only/No	No/Unknown	Yes	Absent/Unknown	T1	N0	M0	No/Unknown	No/Unknown	No/Unknown	No/Unknown	No/Unknown	No	Within normal limits	Within normal limits	Within normal limits	S0	IA	IA
23	0	0	NGSTC	White	25	43	Right	Single	Biopsy only/No	No/Unknown	No/Unknown	Absent/Unknown	T1	N0	M0	No/Unknown	No/Unknown	No/Unknown	No/Unknown	No/Unknown	No	Within normal limits	Within normal limits	Within normal limits	S0	IA	IA
70	0	0	NGSTC	White	34	44	Left	Married	Biopsy only/No	No/Unknown	No/Unknown	Absent/Unknown	T1	N0	M0	No/Unknown	No/Unknown	No/Unknown	No/Unknown	No/Unknown	No	Within normal limits	Within normal limits	Above normal and <1000 ng/ml	S1	IA	IA
69	0	0	NGSTC	White	30	90	Left	Single	Biopsy only/No	No/Unknown	No/Unknown	Absent/Unknown	T1	N0	M0	No/Unknown	No/Unknown	No/Unknown	No/Unknown	No/Unknown	No	Within normal limits	Within normal limits	Within normal limits	S0	IA	IA
63	0	0	NGSTC	White	30	11	Right	Single	Biopsy only/No	No/Unknown	Yes	Absent/Unknown	T1	N1	M0	No/Unknown	No/Unknown	No/Unknown	No/Unknown	No/Unknown	No	Within normal limits	Above normal and less than 5,000 (mIU/mL)	Within normal limits	S2	IIA	IIA
20	0	0	Seminoma	White	33	70	Left	Married	Biopsy only/No	No/Unknown	Yes	Present	T2	N0	M0	No/Unknown	No/Unknown	No/Unknown	No/Unknown	No/Unknown	No	Within normal limits	Within normal limits	Within normal limits	S0	IB	IB
68	0	0	NGSTC	White	42	40	Right	Married	Biopsy only/No	No/Unknown	Yes	Absent/Unknown	T1	N0	M0	No/Unknown	No/Unknown	No/Unknown	No/Unknown	No/Unknown	No	Within normal limits	Within normal limits	Within normal limits	S0	IA	IA
62	0	0	Seminoma	White	49	32	Left	Married	Biopsy only/No	No/Unknown	No/Unknown	Absent/Unknown	T1	N0	M0	No/Unknown	No/Unknown	No/Unknown	No/Unknown	No/Unknown	No	Within normal limits	Within normal limits	Within normal limits	S0	IA	IA
66	0	0	Seminoma	White	73	69	Right	Married	Biopsy only/No	No/Unknown	No/Unknown	Absent/Unknown	T1	N0	M0	No/Unknown	No/Unknown	No/Unknown	No/Unknown	No/Unknown	No	Within normal limits	Within normal limits	Within normal limits	S0	IA	IA
67	0	0	Seminoma	White	27	35	Left	Other status	Biopsy only/No	No/Unknown	Yes	Absent/Unknown	T1	N0	M0	No/Unknown	No/Unknown	No/Unknown	No/Unknown	No/Unknown	No	Within normal limits	Within normal limits	Within normal limits	S0	IA	IA
67	0	0	NGSTC	White	19	73	Right	Single	Yes	No/Unknown	Yes	Absent/Unknown	T3	N3	M1b	No/Unknown	No/Unknown	No/Unknown	Yes	No/Unknown	No	Within normal limits	Within normal limits	Within normal limits	S0	IIIC	IIIC
68	0	0	NGSTC	White	38	35	Right	Single	Biopsy only/No	No/Unknown	Yes	Present	T2	N1	M0	No/Unknown	No/Unknown	No/Unknown	No/Unknown	No/Unknown	No	Within normal limits	Within normal limits	Within normal limits	S0	IIA	IIA
67	0	0	Seminoma	White	31	46	Left	Single	Biopsy only/No	No/Unknown	Yes	Absent/Unknown	T1	N0	M0	No/Unknown	No/Unknown	No/Unknown	No/Unknown	No/Unknown	No	Within normal limits	Within normal limits	Within normal limits	S0	IA	IA
61	0	0	Seminoma	White	29	22	Left	Single	Biopsy only/No	No/Unknown	No/Unknown	Absent/Unknown	T1	N0	M0	No/Unknown	No/Unknown	No/Unknown	No/Unknown	No/Unknown	No	Within normal limits	Within normal limits	Above normal and <1000 ng/ml	S1	IS	IS
67	0	0	NGSTC	White	50	60	Right	Married	Biopsy only/No	No/Unknown	No/Unknown	Absent/Unknown	T1	N0	M0	No/Unknown	No/Unknown	No/Unknown	No/Unknown	No/Unknown	No	Within normal limits	Within normal limits	Above normal and <1000 ng/ml	S1	IS	IS
54	0	0	NGSTC	White	34	27	Left	Married	Yes	No/Unknown	Yes	Present	T2	N0	M0	No/Unknown	No/Unknown	No/Unknown	No/Unknown	No/Unknown	No	Within normal limits	Within normal limits	Within normal limits	S0	IB	IB
66	0	0	Seminoma	White	28	45	Left	Single	Biopsy only/No	No/Unknown	No/Unknown	Absent/Unknown	T1	N0	M0	No/Unknown	No/Unknown	No/Unknown	No/Unknown	No/Unknown	No	Within normal limits	Within normal limits	Within normal limits	S0	IA	IA
64	0	0	NGSTC	White	30	48	Right	Married	Biopsy only/No	No/Unknown	Yes	Present	T2	N0	M0	No/Unknown	No/Unknown	No/Unknown	No/Unknown	No/Unknown	No	Within normal limits	Within normal limits	Above normal and <1000 ng/ml	S1	IS	IS
48	0	0	NGSTC	White	38	35	Left	Single	Biopsy only/No	No/Unknown	Yes	Absent/Unknown	T1	N3	M0	No/Unknown	No/Unknown	No/Unknown	No/Unknown	No/Unknown	No	Less than 1.5 x N	Above normal and less than 5,000 (mIU/mL)	Above normal and <1000 ng/ml	S2	IIC	IIC
66	0	0	Seminoma	White	38	35	Right	Married	Biopsy only/No	No/Unknown	No/Unknown	Absent/Unknown	T1	N0	M0	No/Unknown	No/Unknown	No/Unknown	No/Unknown	No/Unknown	No	Within normal limits	Above normal and less than 5,000 (mIU/mL)	Within normal limits	S2	IS	IS
65	0	0	NGSTC	White	27	85	Left	Single	Biopsy only/No	No/Unknown	Yes	Absent/Unknown	T1	N0	M0	No/Unknown	No/Unknown	No/Unknown	No/Unknown	No/Unknown	No	Less than 1.5 x N	Within normal limits	Above normal and <1000 ng/ml	S1	IS	IS
66	0	0	Seminoma	Black	32	35	Left	Single	Biopsy only/No	No/Unknown	No/Unknown	Absent/Unknown	T1	N0	M0	No/Unknown	No/Unknown	No/Unknown	No/Unknown	No/Unknown	No	Within normal limits	Within normal limits	Within normal limits	S0	IA	IA
55	0	0	NGSTC	White	18	20	Left	Single	Biopsy only/No	No/Unknown	Yes	Absent/Unknown	T1	N1	M1b	No/Unknown	No/Unknown	No/Unknown	Yes	No/Unknown	No	1.5 to 10 x N	Greater than 50,000 mIU/mL	Above normal and <1000 ng/ml	S3	IIIC	IIIC
73	0	0	Seminoma	Other	37	80	Right	Single	Biopsy only/No	No/Unknown	No/Unknown	Absent/Unknown	T1	N0	M0	No/Unknown	No/Unknown	No/Unknown	No/Unknown	No/Unknown	No	Within normal limits	Within normal limits	Within normal limits	S0	IA	IA
65	0	0	NGSTC	White	58	26	Left	Married	Biopsy only/No	No/Unknown	Yes	Absent/Unknown	T1	N0	M0	No/Unknown	No/Unknown	No/Unknown	No/Unknown	No/Unknown	No	Within normal limits	Above normal and less than 5,000 (mIU/mL)	Within normal limits	S2	IS	IS
59	0	0	NGSTC	White	18	4	Right	Single	Yes	No/Unknown	Yes	Absent/Unknown	T1	N1	M1b	No/Unknown	No/Unknown	Yes	Yes	No/Unknown	No	Greater than 10 x N	Greater than 50,000 mIU/mL	Above normal and <1000 ng/ml	S3	IIIC	IIIC
65	0	0	Seminoma	White	29	25	Left	Single	Biopsy only/No	No/Unknown	No/Unknown	Absent/Unknown	T1	N0	M0	No/Unknown	No/Unknown	No/Unknown	No/Unknown	No/Unknown	No	Within normal limits	Within normal limits	Within normal limits	S0	IA	IA
63	0	0	Seminoma	White	25	33	Left	Single	Biopsy only/No	No/Unknown	No/Unknown	Absent/Unknown	T1	N0	M0	No/Unknown	No/Unknown	No/Unknown	No/Unknown	No/Unknown	No	Less than 1.5 x N	Within normal limits	Within normal limits	S1	IS	IS
66	0	0	Seminoma	Other	37	24	Left	Married	Biopsy only/No	No/Unknown	No/Unknown	Absent/Unknown	T1	N0	M0	No/Unknown	No/Unknown	No/Unknown	No/Unknown	No/Unknown	No	Within normal limits	Within normal limits	Within normal limits	S0	IA	IA
64	0	0	NGSTC	Other	40	21	Left	Single	Yes	No/Unknown	No/Unknown	Present	T2	N0	M0	No/Unknown	No/Unknown	No/Unknown	No/Unknown	No/Unknown	No	Within normal limits	Above normal and less than 5,000 (mIU/mL)	Within normal limits	S2	IS	IS
65	0	0	Seminoma	White	28	78	Right	Single	Biopsy only/No	No/Unknown	No/Unknown	Present	T2	N0	M0	No/Unknown	No/Unknown	No/Unknown	No/Unknown	No/Unknown	No	Within normal limits	Within normal limits	Within normal limits	S0	IB	IB
63	0	0	Seminoma	White	26	14	Left	Single	Biopsy only/No	No/Unknown	No/Unknown	Absent/Unknown	T1	N0	M0	No/Unknown	No/Unknown	No/Unknown	No/Unknown	No/Unknown	No	Within normal limits	Within normal limits	Within normal limits	S0	IA	IA
64	0	0	Seminoma	Other	27	28	Right	Single	Biopsy only/No	No/Unknown	No/Unknown	Absent/Unknown	T1	N0	M0	No/Unknown	No/Unknown	No/Unknown	No/Unknown	No/Unknown	No	Within normal limits	Within normal limits	Within normal limits	S0	IA	IA
63	0	0	Seminoma	Other	28	45	Left	Single	Biopsy only/No	Yes	No/Unknown	Absent/Unknown	T1	N1	M0	No/Unknown	No/Unknown	No/Unknown	No/Unknown	No/Unknown	No	Within normal limits	Within normal limits	Above normal and <1000 ng/ml	S1	IIA	IIA
64	0	0	Seminoma	White	24	10	Left	Single	Biopsy only/No	No/Unknown	Yes	Absent/Unknown	T1	N0	M0	No/Unknown	No/Unknown	No/Unknown	No/Unknown	No/Unknown	No	Within normal limits	Within normal limits	Within normal limits	S0	IA	IA
57	0	0	Seminoma	White	48	105	Left	Single	Biopsy only/No	No/Unknown	Yes	Absent/Unknown	T1	N2	M0	No/Unknown	No/Unknown	No/Unknown	No/Unknown	No/Unknown	No	Within normal limits	Within normal limits	Within normal limits	S0	IIB	IIB
10	0	0	Seminoma	White	36	35	Left	Single	Biopsy only/No	No/Unknown	No/Unknown	Present	T1	N0	M0	No/Unknown	No/Unknown	No/Unknown	No/Unknown	No/Unknown	No	Within normal limits	Within normal limits	Within normal limits	S0	Blank(s)	Blank(s)
65	0	0	NGSTC	White	26	62	Left	Single	Biopsy only/No	No/Unknown	No/Unknown	Absent/Unknown	T1	N1	M0	No/Unknown	No/Unknown	No/Unknown	No/Unknown	No/Unknown	No	Within normal limits	Within normal limits	Above normal and <1000 ng/ml	S1	IS	IS
62	0	0	Seminoma	White	29	75	Left	Single	Biopsy only/No	Yes	No/Unknown	Absent/Unknown	T1	N0	M0	No/Unknown	No/Unknown	No/Unknown	No/Unknown	No/Unknown	No	Within normal limits	Within normal limits	Within normal limits	S0	IIA	IIA
63	0	0	Seminoma	Other	36	9	Left	Married	Biopsy only/No	No/Unknown	No/Unknown	Absent/Unknown	T1	N3	M0	No/Unknown	No/Unknown	No/Unknown	No/Unknown	No/Unknown	No	Within normal limits	Within normal limits	Within normal limits	S0	IA	IA
63	0	0	Seminoma	White	32	25	Left	Single	Biopsy only/No	No/Unknown	Yes	Absent/Unknown	T1	N0	M0	No/Unknown	No/Unknown	No/Unknown	No/Unknown	No/Unknown	No	1.5 to 10 x N	Within normal limits	Within normal limits	S2	IIIB	IIIB
55	0	0	Seminoma	White	26	26	Left	Single	Biopsy only/No	No/Unknown	Yes	Absent/Unknown	T1	N0	M0	No/Unknown	No/Unknown	No/Unknown	No/Unknown	No/Unknown	No	Within normal limits	Within normal limits	Within normal limits	S0	IA	IA
63	0	0	Seminoma	Other	42	15	Left	Married	Biopsy only/No	No/Unknown	No/Unknown	Absent/Unknown	T1	N0	M0	No/Unknown	No/Unknown	No/Unknown	No/Unknown	No/Unknown	No	Within normal limits	Above normal and less than 5,000 (mIU/mL)	Within normal limits	S2	IS	IS
61	0	0	NGSTC	White	28	25	Right	Single	Biopsy only/No	No/Unknown	Yes	Absent/Unknown	T2	N1	M0	No/Unknown	No/Unknown	No/Unknown	No/Unknown	No/Unknown	No	Within normal limits	Within normal limits	Within normal limits	S0	IA	IA
17	0	0	Seminoma	White	33	15	Right	Single	Biopsy only/No	No/Unknown	Yes	Absent/Unknown	T1	N0	M0	No/Unknown	No/Unknown	No/Unknown	No/Unknown	No/Unknown	No	Within normal limits	Within normal limits	Within normal limits	S0	Blank(s)	Blank(s)
62	0	0	NGSTC	White	37	90	Left	Married	Biopsy only/No	No/Unknown	Yes	Present	T2	N2	M0	No/Unknown	No/Unknown	No/Unknown	No/Unknown	No/Unknown	No	Within normal limits	Above normal and less than 5,000 (mIU/mL)	Above normal and <1000 ng/ml	S2	IIA	IIA
72	0	0	Seminoma	White	28	40	Left	Married	Biopsy only/No	No/Unknown	No/Unknown	Absent/Unknown	T1	N0	M0	No/Unknown	No/Unknown	No/Unknown	No/Unknown	No/Unknown	No	Within normal limits	Within normal limits	Within normal limits	S0	IA	IA
17	0	0	NGSTC	White	23	37	Right	Single	Biopsy only/No	No/Unknown	Yes	Present	T1	N0	M0	No/Unknown	No/Unknown	No/Unknown	No/Unknown	No/Unknown	No	1.5 to 10 x N	Above normal and less than 5,000 (mIU/mL)	Within normal limits	S2	IIIB	IIIB
60	0	0	Seminoma	White	38	17	Left	Married	Biopsy only/No	No/Unknown	No/Unknown	Absent/Unknown	T1	N0	M0	No/Unknown	No/Unknown	No/Unknown	No/Unknown	No/Unknown	No	Within normal limits	Within normal limits	Within normal limits	S0	IA	IA
59	0	0	Seminoma	White	49	41	Left	Married	Biopsy only/No	No/Unknown	No/Unknown	Absent/Unknown	T2	N0	M0	No/Unknown	No/Unknown	No/Unknown	No/Unknown	No/Unknown	No	Less than 1.5 x N	Within normal limits	Above normal and <1000 ng/ml	S1	IS	IS
61	0	0	Seminoma	White	36	13	Right	Married	Biopsy only/No	No/Unknown	No/Unknown	Absent/Unknown	T1	N0	M0	No/Unknown	No/Unknown	No/Unknown	No/Unknown	No/Unknown	No	Within normal limits	Within normal limits	Within normal limits	S0	IA	IA
60	0	0	Seminoma	White	41	66	Left	Married	Biopsy only/No	No/Unknown	No/Unknown	Present	T1	N0	M0	No/Unknown	No/Unknown	No/Unknown	No/Unknown	No/Unknown	No	Within normal limits	Within normal limits	Within normal limits	S0	IB	IB
61	0	0	Seminoma	White	25	90	Right	Single	Biopsy only/No	No/Unknown	No/Unknown	Absent/Unknown	T2	N1	M0	No/Unknown	No/Unknown	No/Unknown	No/Unknown	No/Unknown	No	Within normal limits	Within normal limits	Within normal limits	S0	IA	IA
59	0	0	Seminoma	White	62	6	Right	Married	Biopsy only/No	No/Unknown	Yes	Absent/Unknown	T1	N0	M0	No/Unknown	No/Unknown	No/Unknown	No/Unknown	No/Unknown	No	Within normal limits	Within normal limits	Within normal limits	S0	IA	IA
47	0	0	NGSTC	Other	22	35	Left	Single	Biopsy only/No	No/Unknown	Yes	Present	T2	N0	M0	No/Unknown	No/Unknown	No/Unknown	No/Unknown	No/Unknown	No	Less than 1.5 x N	Above normal and less than 5,000 (mIU/mL)	Above normal and <1000 ng/ml	S2	IIIB	IIIB
94	0	0	NGSTC	Other	30	65	Left	Single	Biopsy only/No	No/Unknown	No/Unknown	Absent/Unknown	T1	N1	M0	No/Unknown	No/Unknown	No/Unknown	No/Unknown	No/Unknown	No	Within normal limits	Within normal limits	Within normal limits	S0	IA	IA
58	0	0	NGSTC	White	29	50	Left	Married	Biopsy only/No	No/Unknown	Yes	Present	T1	N0	M0	No/Unknown	No/Unknown	No/Unknown	No/Unknown	No/Unknown	No	Within normal limits	Within normal limits	Within normal limits	S0	IB	IB
17	0	0	NGSTC	White	25	34	Right	Single	Yes	No/Unknown	No/Unknown	Absent/Unknown	T2	N0	M0	No/Unknown	No/Unknown	No/Unknown	No/Unknown	No/Unknown	No	Within normal limits	Above normal and less than 5,000 (mIU/mL)	Within normal limits	S2	IIA	IIA
44	0	0	Seminoma	White	31	20	Right	Single	Biopsy only/No	No/Unknown	No/Unknown	Absent/Unknown	T2	N0	M0	No/Unknown	No/Unknown	No/Unknown	No/Unknown	No/Unknown	No	Within normal limits	Within normal limits	Within normal limits	S0	IA	IA
58	0	0	NGSTC	White	26	11	Left	Single	Biopsy only/No	No/Unknown	Yes	Present	T1	N3	M0	No/Unknown	No/Unknown	No/Unknown	No/Unknown	No/Unknown	No	Within normal limits	Within normal limits	Within normal limits	S0	IB	IB
57	0	0	NGSTC	White	20	45	Left	Single	Biopsy only/No	No/Unknown	Yes	Present	T2	N0	M0	No/Unknown	No/Unknown	No/Unknown	No/Unknown	No/Unknown	No	Within normal limits	Above normal and less than 5,000 (mIU/mL)	Above normal and <1000 ng/ml	S2	IS	IS
58	0	0	NGSTC	White	26	15	Left	Single	Biopsy only/No	No/Unknown	Yes	Absent/Unknown	T1	N0	M0	No/Unknown	No/Unknown	No/Unknown	No/Unknown	No/Unknown	No	Within normal limits	Within normal limits	Above normal and <1000 ng/ml	S1	IIC	IIC
57	0	0	Seminoma	White	52	76	Right	Married	Biopsy only/No	No/Unknown	No/Unknown	Present	T1	N0	M0	No/Unknown	No/Unknown	No/Unknown	No/Unknown	No/Unknown	No	Within normal limits	Within normal limits	Within normal limits	S0	IB	IB
57	0	0	Seminoma	White	41	70	Right	Married	Biopsy only/No	No/Unknown	No/Unknown	Absent/Unknown	T1	N0	M0	No/Unknown	No/Unknown	No/Unknown	No/Unknown	No/Unknown	No	Within normal limits	Within normal limits	Within normal limits	S0	IA	IA
57	0	0	Seminoma	White	40	18	Left	Married	Biopsy only/No	No/Unknown	Yes	Absent/Unknown	T1	N0	M0	No/Unknown	No/Unknown	No/Unknown	No/Unknown	No/Unknown	No	1.5 to 10 x N	Within normal limits	Within normal limits	S2	IS	IS
17	0	0	Seminoma	White	49	11	Left	Single	Biopsy only/No	No/Unknown	No/Unknown	Absent/Unknown	T1	N0	M0	No/Unknown	No/Unknown	No/Unknown	No/Unknown	No/Unknown	No	Less than 1.5 x N	Within normal limits	Within normal limits	S1	IS	IS
42	0	0	Seminoma	White	58	60	Right	Single	Biopsy only/No	No/Unknown	No/Unknown	Absent/Unknown	T1	N0	M0	No/Unknown	No/Unknown	No/Unknown	No/Unknown	No/Unknown	No	Within normal limits	Within normal limits	Within normal limits	S0	IA	IA
18	0	0	Seminoma	White	32	48	Right	Other status	Biopsy only/No	No/Unknown	No/Unknown	Absent/Unknown	T2	N0	M0	No/Unknown	No/Unknown	No/Unknown	No/Unknown	No/Unknown	No	Within normal limits	Within normal limits	Within normal limits	S0	IA	IA
57	0	0	Seminoma	White	33	95	Right	Married	Biopsy only/No	No/Unknown	Yes	Absent/Unknown	T2	N0	M0	No/Unknown	No/Unknown	No/Unknown	No/Unknown	No/Unknown	No	Within normal limits	Within normal limits	Above normal and <1000 ng/ml	S1	IA	IA
62	0	0	NGSTC	White	52	3	Right	Other status	Biopsy only/No	No/Unknown	Yes	Present	T1	N1	M0	No/Unknown	No/Unknown	No/Unknown	No/Unknown	No/Unknown	No	Less than 1.5 x N	Above normal and less than 5,000 (mIU/mL)	Within normal limits	S2	IS	IS
57	0	0	Seminoma	White	41	39	Left	Married	Biopsy only/No	No/Unknown	Yes	Absent/Unknown	T1	N0	M0	No/Unknown	No/Unknown	No/Unknown	No/Unknown	No/Unknown	No	Within normal limits	Within normal limits	Within normal limits	S0	IIA	IIA
56	0	0	Seminoma	White	45	55	Left	Other status	Yes	No/Unknown	Yes	Absent/Unknown	T2	N1	M0	No/Unknown	No/Unknown	No/Unknown	No/Unknown	No/Unknown	No	Within normal limits	Within normal limits	Within normal limits	S0	IIA	IIA
5	0	0	NGSTC	White	41	29	Left	Married	Biopsy only/No	No/Unknown	No/Unknown	Absent/Unknown	T1	N0	M0	No/Unknown	No/Unknown	No/Unknown	No/Unknown	No/Unknown	No	Within normal limits	Within normal limits	Within normal limits	S0	IA	IA
55	0	0	Seminoma	White	54	70	Right	Married	Biopsy only/No	Yes	No/Unknown	Present	T1	N0	M0	No/Unknown	No/Unknown	No/Unknown	No/Unknown	No/Unknown	No	Within normal limits	Within normal limits	Above normal and <1000 ng/ml	S1	IIA	IIA
54	0	0	Seminoma	Other	34	44	Right	Single	Biopsy only/No	No/Unknown	Yes	Absent/Unknown	T1	N0	M0	No/Unknown	No/Unknown	No/Unknown	No/Unknown	No/Unknown	No	Less than 1.5 x N	Within normal limits	Within normal limits	S1	IS	IS
54	0	0	Seminoma	White	27	25	Right	Single	Biopsy only/No	No/Unknown	No/Unknown	Absent/Unknown	T1	N0	M0	No/Unknown	No/Unknown	No/Unknown	No/Unknown	No/Unknown	No	Less than 1.5 x N	Above normal and less than 5,000 (mIU/mL)	Within normal limits	S2	IS	IS
53	0	0	NGSTC	White	19	43	Left	Single	Biopsy only/No	No/Unknown	No/Unknown	Absent/Unknown	T2	N0	M0	No/Unknown	No/Unknown	No/Unknown	No/Unknown	No/Unknown	No	Within normal limits	Within normal limits	Within normal limits	S0	IA	IA
53	0	0	NGSTC	Other	23	20	Right	Single	Biopsy only/No	No/Unknown	No/Unknown	Absent/Unknown	T1	N0	M0	No/Unknown	No/Unknown	No/Unknown	No/Unknown	No/Unknown	No	Within normal limits	Above normal and less than 5,000 (mIU/mL)	Within normal limits	S2	IS	IS
56	0	0	NGSTC	White	27	43	Right	Married	Biopsy only/No	No/Unknown	Yes	Present	T1	N1	M0	No/Unknown	No/Unknown	No/Unknown	No/Unknown	No/Unknown	No	Within normal limits	elevated after orchiectomy	Within normal limits	S1	IS	IS
56	0	0	NGSTC	White	20	27	Left	Single	Biopsy only/No	No/Unknown	No/Unknown	Absent/Unknown	T1	N0	M0	No/Unknown	No/Unknown	No/Unknown	No/Unknown	No/Unknown	No	Within normal limits	Within normal limits	Within normal limits	S0	IA	IA
55	0	0	Seminoma	White	40	80	Right	Married	Biopsy only/No	No/Unknown	Yes	Absent/Unknown	T2	N3	M0	No/Unknown	No/Unknown	No/Unknown	No/Unknown	No/Unknown	No	Within normal limits	Within normal limits	Within normal limits	S0	IIA	IIA
51	0	0	Seminoma	White	42	44	Right	Single	Biopsy only/No	No/Unknown	No/Unknown	Absent/Unknown	T1	N2	M0	No/Unknown	No/Unknown	No/Unknown	No/Unknown	No/Unknown	No	Within normal limits	Within normal limits	Within normal limits	S0	IA	IA
16	1	1	Seminoma	White	50	70	Right	Single	Biopsy only/No	No/Unknown	Yes	Present	T1	N0	M0	No/Unknown	No/Unknown	No/Unknown	No/Unknown	No/Unknown	No	elevated after orchiectomy	Above normal and less than 5,000 (mIU/mL)	Within normal limits	S2	IIIB	IIIB
48	0	0	Seminoma	White	49	60	Left	Single	Biopsy only/No	No/Unknown	Yes	Absent/Unknown	T1	N0	M0	No/Unknown	No/Unknown	No/Unknown	No/Unknown	No/Unknown	No	Within normal limits	Within normal limits	Within normal limits	S0	IIB	IIB
52	0	0	Seminoma	White	27	19	Left	Single	Biopsy only/No	No/Unknown	No/Unknown	Absent/Unknown	T1	N0	M0	No/Unknown	No/Unknown	No/Unknown	No/Unknown	No/Unknown	No	Less than 1.5 x N	Within normal limits	Within normal limits	S1	IS	IS
15	0	0	Seminoma	White	30	24	Right	Single	Biopsy only/No	No/Unknown	Yes	Absent/Unknown	T1	N1	M1b	No/Unknown	No/Unknown	No/Unknown	No/Unknown	No/Unknown	No	Within normal limits	Within normal limits	Within normal limits	S0	IA	IA
52	0	0	Seminoma	White	61	24	Left	Married	Biopsy only/No	No/Unknown	No/Unknown	Absent/Unknown	T1	N0	M0	No/Unknown	No/Unknown	No/Unknown	No/Unknown	No/Unknown	No	Within normal limits	Within normal limits	Within normal limits	S0	IA	IA
56	0	0	NGSTC	White	25	21	Left	Single	Yes	No/Unknown	No/Unknown	Absent/Unknown	T1	N0	M0	No/Unknown	No/Unknown	No/Unknown	Yes	No/Unknown	No	Within normal limits	Within normal limits	Within normal limits	S0	IIIC	IIIC
38	0	0	NGSTC	White	44	93	Right	Married	Biopsy only/No	No/Unknown	Yes	Absent/Unknown	T1	N0	M0	No/Unknown	No/Unknown	No/Unknown	No/Unknown	No/Unknown	No	Within normal limits	Within normal limits	Within normal limits	S0	IA	IA
52	0	0	Seminoma	White	25	18	Left	Single	Biopsy only/No	No/Unknown	No/Unknown	Absent/Unknown	T1	N0	M0	No/Unknown	No/Unknown	No/Unknown	No/Unknown	No/Unknown	No	Within normal limits	Within normal limits	Within normal limits	S0	IA	IA
50	0	0	NGSTC	White	24	150	Left	Single	Biopsy only/No	No/Unknown	Yes	Present	T2	N1	M1b	No/Unknown	No/Unknown	No/Unknown	No/Unknown	No/Unknown	No	Within normal limits	Above normal and less than 5,000 (mIU/mL)	1000 - 9999 ng/ml	S2	UNK Stage	UNK Stage
51	0	0	NGSTC	White	37	69	Right	Single	Biopsy only/No	No/Unknown	No/Unknown	Absent/Unknown	T1	N1	M0	No/Unknown	No/Unknown	No/Unknown	No/Unknown	No/Unknown	No	Within normal limits	Within normal limits	Within normal limits	S0	IA	IA
51	0	0	Seminoma	White	52	45	Left	Single	Biopsy only/No	No/Unknown	Yes	Present	T2	N0	M0	No/Unknown	No/Unknown	No/Unknown	No/Unknown	No/Unknown	No	1.5 to 10 x N	Within normal limits	Within normal limits	S2	IIIC	IIIC
55	0	0	Seminoma	White	31	65	Right	Single	Biopsy only/No	Yes	No/Unknown	Absent/Unknown	T2	N2	M0	No/Unknown	No/Unknown	No/Unknown	No/Unknown	No/Unknown	No	Within normal limits	Within normal limits	Within normal limits	S0	IIA	IIA
50	0	0	NGSTC	Other	33	65	Right	Single	Biopsy only/No	No/Unknown	Yes	Present	T1	N0	M0	No/Unknown	No/Unknown	No/Unknown	No/Unknown	No/Unknown	No	Within normal limits	Within normal limits	Within normal limits	S0	IB	IB
51	0	0	NGSTC	White	22	28	Left	Single	Yes	No/Unknown	Yes	Present	T2	N1	M0	No/Unknown	No/Unknown	No/Unknown	No/Unknown	No/Unknown	No	Within normal limits	Within normal limits	Within normal limits	S0	IIB	IIB
62	0	0	NGSTC	White	21	19	Left	Single	Biopsy only/No	No/Unknown	No/Unknown	Absent/Unknown	T2	N0	M0	No/Unknown	No/Unknown	No/Unknown	No/Unknown	No/Unknown	No	Within normal limits	Within normal limits	Within normal limits	S0	IA	IA
19	0	0	NGSTC	White	32	38	Right	Single	Biopsy only/No	No/Unknown	Yes	Present	T2	N0	M0	No/Unknown	No/Unknown	No/Unknown	No/Unknown	No/Unknown	No	Less than 1.5 x N	Above normal and less than 5,000 (mIU/mL)	Within normal limits	S2	IIA	IIA
50	0	0	NGSTC	White	19	32	Left	Single	Biopsy only/No	No/Unknown	Yes	Present	T1	N0	M0	No/Unknown	No/Unknown	No/Unknown	No/Unknown	No/Unknown	No	Within normal limits	Within normal limits	Within normal limits	S0	IB	IB
50	0	0	Seminoma	Other	29	29	Left	Married	Biopsy only/No	No/Unknown	Yes	Present	T2	N0	M0	No/Unknown	No/Unknown	No/Unknown	No/Unknown	No/Unknown	No	Within normal limits	Within normal limits	Within normal limits	S0	IB	IB
49	0	0	Seminoma	White	31	8	Right	Single	Biopsy only/No	No/Unknown	No/Unknown	Absent/Unknown	T1	N3	M1a	No/Unknown	No/Unknown	No/Unknown	No/Unknown	No/Unknown	No	Within normal limits	Within normal limits	Within normal limits	S0	IA	IA
19	0	0	NGSTC	White	33	45	Left	Single	Biopsy only/No	No/Unknown	No/Unknown	Absent/Unknown	T1	N0	M0	No/Unknown	No/Unknown	No/Unknown	No/Unknown	No/Unknown	No	Within normal limits	Within normal limits	Within normal limits	S0	Blank(s)	Blank(s)
48	0	0	NGSTC	White	48	29	Right	Married	Biopsy only/No	No/Unknown	Yes	Present	T2	N1	M0	No/Unknown	No/Unknown	No/Unknown	No/Unknown	No/Unknown	No	Within normal limits	Within normal limits	Above normal and <1000 ng/ml	S1	IS	IS
48	0	0	NGSTC	White	23	73	Left	Single	Yes	No/Unknown	Yes	Absent/Unknown	T1	N0	M0	No/Unknown	No/Unknown	No/Unknown	No/Unknown	No/Unknown	No	Less than 1.5 x N	Above normal and less than 5,000 (mIU/mL)	Above normal and <1000 ng/ml	S2	IIIA	IIIA
48	0	0	Seminoma	White	35	53	Right	Married	Biopsy only/No	No/Unknown	No/Unknown	Absent/Unknown	T2	N2	M1a	No/Unknown	No/Unknown	No/Unknown	No/Unknown	No/Unknown	No	Within normal limits	Within normal limits	Within normal limits	S0	IA	IA
50	0	0	NGSTC	Other	21	55	Left	Single	Yes	No/Unknown	Yes	Present	T2	N0	M0	No/Unknown	No/Unknown	No/Unknown	No/Unknown	No/Unknown	No	Within normal limits	Within normal limits	Within normal limits	S0	IIA	IIA
49	0	0	NGSTC	White	35	30	Right	Married	Biopsy only/No	No/Unknown	No/Unknown	Absent/Unknown	T1	N0	M0	No/Unknown	No/Unknown	No/Unknown	No/Unknown	No/Unknown	No	Within normal limits	Within normal limits	Within normal limits	S0	IA	IA
48	0	0	NGSTC	Other	19	40	Right	Single	Biopsy only/No	No/Unknown	Yes	Present	T1	N0	M0	No/Unknown	No/Unknown	No/Unknown	Yes	No/Unknown	No	Less than 1.5 x N	Above normal and less than 5,000 (mIU/mL)	Within normal limits	S2	IIIA	IIIA
50	0	0	NGSTC	White	19	31	Right	Single	Biopsy only/No	No/Unknown	Yes	Present	T1	N0	M0	No/Unknown	No/Unknown	No/Unknown	No/Unknown	No/Unknown	No	Within normal limits	Within normal limits	Above normal and <1000 ng/ml	S1	IS	IS
49	0	0	NGSTC	White	34	10	Right	Married	Yes	No/Unknown	No/Unknown	Absent/Unknown	T1	N0	M0	No/Unknown	No/Unknown	No/Unknown	No/Unknown	No/Unknown	No	Within normal limits	Within normal limits	Within normal limits	S0	IA	IA
56	0	0	Seminoma	White	77	22	Right	Married	Biopsy only/No	No/Unknown	No/Unknown	Absent/Unknown	T1	N0	M0	No/Unknown	No/Unknown	No/Unknown	No/Unknown	No/Unknown	No	Within normal limits	Within normal limits	Within normal limits	S0	IA	IA
32	0	0	Seminoma	White	37	65	Right	Married	Biopsy only/No	No/Unknown	No/Unknown	Absent/Unknown	T2	N1	M0	No/Unknown	No/Unknown	No/Unknown	No/Unknown	No/Unknown	No	Within normal limits	Within normal limits	Within normal limits	S0	IA	IA
48	0	0	NGSTC	Other	31	11	Left	Single	Biopsy only/No	No/Unknown	No/Unknown	Absent/Unknown	T1	N0	M0	No/Unknown	No/Unknown	No/Unknown	No/Unknown	No/Unknown	No	Within normal limits	Within normal limits	Above normal and <1000 ng/ml	S1	IA	IA
49	0	0	Seminoma	White	36	16	Right	Married	Biopsy only/No	No/Unknown	Yes	Absent/Unknown	T1	N0	M0	No/Unknown	No/Unknown	No/Unknown	No/Unknown	No/Unknown	No	Within normal limits	Within normal limits	Within normal limits	S0	IA	IA
50	0	0	NGSTC	White	21	35	Right	Single	Yes	No/Unknown	No/Unknown	Present	T1	N1	M0	No/Unknown	No/Unknown	No/Unknown	No/Unknown	No/Unknown	No	Within normal limits	Above normal and less than 5,000 (mIU/mL)	Above normal and <1000 ng/ml	S2	IIA	IIA
70	0	0	NGSTC	White	65	75	Right	Other status	Biopsy only/No	No/Unknown	No/Unknown	Absent/Unknown	T2	N3	M1a	No/Unknown	No/Unknown	No/Unknown	No/Unknown	No/Unknown	No	Within normal limits	Within normal limits	Within normal limits	S0	IS	IS
49	0	0	Seminoma	White	32	120	Right	Married	Biopsy only/No	No/Unknown	No/Unknown	Absent/Unknown	T1	N0	M1b	No/Unknown	No/Unknown	No/Unknown	No/Unknown	No/Unknown	No	Within normal limits	Within normal limits	Within normal limits	S0	IA	IA
48	0	0	NGSTC	White	19	40	Right	Single	Yes	No/Unknown	No/Unknown	Absent/Unknown	T1	N2	M0	No/Unknown	No/Unknown	No/Unknown	No/Unknown	No/Unknown	No	Within normal limits	Within normal limits	Within normal limits	S0	IIA	IIA
47	0	0	NGSTC	White	39	75	Right	Married	Biopsy only/No	No/Unknown	Yes	Present	T2	N3	M0	No/Unknown	No/Unknown	No/Unknown	Yes	No/Unknown	No	1.5 to 10 x N	Above normal and less than 5,000 (mIU/mL)	Above normal and <1000 ng/ml	S2	IIIB	IIIB
14	1	1	NGSTC	White	34	35	Left	Single	Biopsy only/No	No/Unknown	Yes	Absent/Unknown	T1	N0	M0	No/Unknown	No/Unknown	No/Unknown	No/Unknown	No/Unknown	No	Less than 1.5 x N	Within normal limits	Above normal and <1000 ng/ml	S1	IIIC	IIIC
27	0	0	NGSTC	White	26	40	Right	Single	Biopsy only/No	No/Unknown	Yes	Absent/Unknown	T1	N1	M0	No/Unknown	No/Unknown	No/Unknown	No/Unknown	No/Unknown	No	Within normal limits	Within normal limits	Within normal limits	S0	IIB	IIB
51	0	0	NGSTC	Black	34	75	Right	Single	Biopsy only/No	No/Unknown	Yes	Present	T1	N0	M0	No/Unknown	No/Unknown	No/Unknown	No/Unknown	No/Unknown	No	Less than 1.5 x N	Greater than 50,000 mIU/mL	Greater than or equal to 10, 000 ng/ml	S3	IIIC	IIIC
49	0	0	Seminoma	White	31	35	Right	Single	Biopsy only/No	No/Unknown	No/Unknown	Absent/Unknown	T2	N0	M0	No/Unknown	No/Unknown	No/Unknown	No/Unknown	No/Unknown	No	Within normal limits	Within normal limits	Within normal limits	S0	IA	IA
6	0	0	Seminoma	Other	53	60	Right	Single	Biopsy only/No	No/Unknown	No/Unknown	Absent/Unknown	T2	N0	M0	No/Unknown	No/Unknown	No/Unknown	No/Unknown	No/Unknown	No	Within normal limits	Within normal limits	Within normal limits	S0	Blank(s)	Blank(s)
23	0	0	Seminoma	White	42	33	Left	Married	Biopsy only/No	No/Unknown	No/Unknown	Present	T1	N0	M0	No/Unknown	No/Unknown	No/Unknown	No/Unknown	No/Unknown	No	Within normal limits	Within normal limits	Within normal limits	S0	Blank(s)	Blank(s)
22	0	0	Seminoma	White	58	55	Left	Married	Biopsy only/No	No/Unknown	Yes	Absent/Unknown	T2	N3	M0	No/Unknown	No/Unknown	No/Unknown	No/Unknown	Yes	No	Within normal limits	Within normal limits	Within normal limits	S0	Blank(s)	Blank(s)
22	0	0	Seminoma	White	34	37	Left	Married	Biopsy only/No	No/Unknown	No/Unknown	Present	T1	N0	M0	No/Unknown	No/Unknown	No/Unknown	No/Unknown	No/Unknown	No	Within normal limits	Within normal limits	Within normal limits	S0	Blank(s)	Blank(s)
23	0	0	NGSTC	White	32	6	Right	Single	Biopsy only/No	No/Unknown	Yes	Absent/Unknown	T3	N0	M0	No/Unknown	No/Unknown	No/Unknown	Yes	Yes	No	Within normal limits	Within normal limits	Above normal and <1000 ng/ml	S1	Blank(s)	Blank(s)
21	0	0	Seminoma	White	36	20	Right	Other status	Biopsy only/No	No/Unknown	No/Unknown	Absent/Unknown	T2	N0	M0	No/Unknown	No/Unknown	No/Unknown	No/Unknown	No/Unknown	No	Within normal limits	Within normal limits	Within normal limits	S0	Blank(s)	Blank(s)
20	0	0	Seminoma	White	31	50	Right	Single	Biopsy only/No	No/Unknown	Yes	Absent/Unknown	T2	N0	M0	No/Unknown	No/Unknown	No/Unknown	No/Unknown	No/Unknown	No	Within normal limits	Within normal limits	Within normal limits	S0	Blank(s)	Blank(s)
23	0	0	Seminoma	White	43	31	Left	Married	Biopsy only/No	Yes	No/Unknown	Present	T1	N0	M0	No/Unknown	No/Unknown	No/Unknown	No/Unknown	No/Unknown	No	Within normal limits	Within normal limits	Within normal limits	S0	Blank(s)	Blank(s)
23	0	0	NGSTC	White	51	72	Left	Married	Biopsy only/No	No/Unknown	Yes	Present	T2	N1	M0	No/Unknown	No/Unknown	No/Unknown	No/Unknown	No/Unknown	No	Within normal limits	Within normal limits	Within normal limits	S0	Blank(s)	Blank(s)
22	0	0	NGSTC	White	46	85	Left	Married	Biopsy only/No	No/Unknown	Yes	Present	T2	N0	M0	No/Unknown	No/Unknown	No/Unknown	No/Unknown	No/Unknown	No	Within normal limits	Within normal limits	Within normal limits	S0	Blank(s)	Blank(s)
19	0	0	Seminoma	White	38	90	Left	Single	Biopsy only/No	No/Unknown	No/Unknown	Absent/Unknown	T2	N0	M0	No/Unknown	No/Unknown	No/Unknown	No/Unknown	No/Unknown	No	Within normal limits	Within normal limits	Within normal limits	S0	Blank(s)	Blank(s)
14	0	0	Seminoma	White	53	20	Right	Other status	Biopsy only/No	No/Unknown	No/Unknown	Absent/Unknown	T1	N2	M1a	No/Unknown	No/Unknown	No/Unknown	No/Unknown	No/Unknown	No	Within normal limits	Within normal limits	Within normal limits	S0	Blank(s)	Blank(s)
21	0	0	Seminoma	White	52	100	Left	Single	Biopsy only/No	No/Unknown	Yes	Present	T1	N0	M0	No/Unknown	No/Unknown	No/Unknown	No/Unknown	No/Unknown	Yes	1.5 to 10 x N	Within normal limits	Greater than or equal to 10, 000 ng/ml	S3	Blank(s)	Blank(s)
20	0	0	NGSTC	White	19	75	Left	Single	Biopsy only/No	No/Unknown	No/Unknown	Absent/Unknown	T1	N0	M0	No/Unknown	No/Unknown	No/Unknown	No/Unknown	No/Unknown	No	Within normal limits	Within normal limits	Within normal limits	S0	Blank(s)	Blank(s)
17	0	0	NGSTC	White	41	41	Left	Married	Biopsy only/No	No/Unknown	Yes	Present	T1	N0	M0	No/Unknown	No/Unknown	No/Unknown	No/Unknown	No/Unknown	No	Less than 1.5 x N	Above normal and less than 5,000 (mIU/mL)	Above normal and <1000 ng/ml	S2	Blank(s)	Blank(s)
20	0	0	Seminoma	White	39	52	Left	Married	Biopsy only/No	No/Unknown	No/Unknown	Absent/Unknown	T2	N0	M0	No/Unknown	No/Unknown	No/Unknown	No/Unknown	No/Unknown	No	Within normal limits	Within normal limits	Within normal limits	S0	Blank(s)	Blank(s)
14	0	0	NGSTC	White	36	65	Right	Single	Biopsy only/No	No/Unknown	No/Unknown	Absent/Unknown	T2	N2	M0	No/Unknown	No/Unknown	No/Unknown	No/Unknown	No/Unknown	No	Within normal limits	Within normal limits	Within normal limits	S0	Blank(s)	Blank(s)
3	0	0	Seminoma	White	39	27	Right	Married	Biopsy only/No	No/Unknown	No/Unknown	Absent/Unknown	T1	N0	M0	No/Unknown	No/Unknown	No/Unknown	No/Unknown	No/Unknown	No	Within normal limits	Within normal limits	Within normal limits	S0	Blank(s)	Blank(s)
22	0	0	Seminoma	Other	34	35	Left	Married	Biopsy only/No	No/Unknown	Yes	Absent/Unknown	T1	N0	M0	No/Unknown	No/Unknown	No/Unknown	No/Unknown	No/Unknown	No	Within normal limits	Within normal limits	Within normal limits	S0	Blank(s)	Blank(s)
22	0	0	Seminoma	White	60	11	Left	Single	Biopsy only/No	No/Unknown	No/Unknown	Absent/Unknown	T1	N0	M0	No/Unknown	No/Unknown	No/Unknown	No/Unknown	No/Unknown	No	Within normal limits	Within normal limits	Within normal limits	S0	Blank(s)	Blank(s)
17	0	0	NGSTC	White	27	25	Right	Single	Biopsy only/No	No/Unknown	No/Unknown	Absent/Unknown	T1	N3	M0	No/Unknown	No/Unknown	No/Unknown	No/Unknown	No/Unknown	No	Within normal limits	Within normal limits	Within normal limits	S0	Blank(s)	Blank(s)
23	0	0	Seminoma	White	24	32	Right	Single	Biopsy only/No	Yes	No/Unknown	Absent/Unknown	T3	N0	M0	No/Unknown	No/Unknown	No/Unknown	No/Unknown	No/Unknown	No	Within normal limits	Within normal limits	Within normal limits	S0	Blank(s)	Blank(s)
23	0	0	Seminoma	White	31	62	Right	Married	Biopsy only/No	No/Unknown	Yes	Present	T2	N0	M0	No/Unknown	No/Unknown	No/Unknown	No/Unknown	No/Unknown	No	Less than 1.5 x N	Above normal and less than 5,000 (mIU/mL)	Within normal limits	S2	Blank(s)	Blank(s)
22	0	0	NGSTC	White	28	15	Left	Single	Biopsy only/No	No/Unknown	Yes	Absent/Unknown	T1	N0	M0	No/Unknown	No/Unknown	No/Unknown	No/Unknown	No/Unknown	No	Within normal limits	Above normal and less than 5,000 (mIU/mL)	Above normal and <1000 ng/ml	S2	Blank(s)	Blank(s)
13	0	0	Seminoma	White	24	21	Right	Single	Biopsy only/No	No/Unknown	No/Unknown	Present	T1	N0	M0	No/Unknown	No/Unknown	No/Unknown	No/Unknown	No/Unknown	No	Within normal limits	Within normal limits	Within normal limits	S0	Blank(s)	Blank(s)
18	0	0	Seminoma	White	29	29	Left	Other status	Biopsy only/No	No/Unknown	No/Unknown	Absent/Unknown	T1	N3	M0	No/Unknown	No/Unknown	No/Unknown	No/Unknown	No/Unknown	No	Within normal limits	Within normal limits	Within normal limits	S0	Blank(s)	Blank(s)
22	0	0	Seminoma	Black	43	25	Right	Married	Biopsy only/No	No/Unknown	No/Unknown	Absent/Unknown	T2	N1	M1a	No/Unknown	No/Unknown	No/Unknown	No/Unknown	No/Unknown	No	Within normal limits	Within normal limits	Within normal limits	S0	Blank(s)	Blank(s)
17	0	0	NGSTC	White	24	75	Left	Single	Biopsy only/No	No/Unknown	Yes	Absent/Unknown	T1	N0	M0	No/Unknown	No/Unknown	No/Unknown	No/Unknown	No/Unknown	No	Within normal limits	Within normal limits	Above normal and <1000 ng/ml	S1	Blank(s)	Blank(s)
23	0	0	Seminoma	White	58	20	Left	Married	Biopsy only/No	No/Unknown	No/Unknown	Present	T2	N0	M0	No/Unknown	No/Unknown	No/Unknown	No/Unknown	No/Unknown	No	Within normal limits	Within normal limits	Within normal limits	S0	Blank(s)	Blank(s)
20	0	0	Seminoma	White	56	72	Right	Married	Biopsy only/No	No/Unknown	Yes	Absent/Unknown	T1	N0	M0	No/Unknown	No/Unknown	No/Unknown	No/Unknown	No/Unknown	No	Within normal limits	Within normal limits	Within normal limits	S0	Blank(s)	Blank(s)
20	0	0	Seminoma	Other	42	42	Left	Single	Biopsy only/No	No/Unknown	No/Unknown	Absent/Unknown	T1	N0	M0	No/Unknown	No/Unknown	No/Unknown	No/Unknown	No/Unknown	No	Within normal limits	Within normal limits	Within normal limits	S0	Blank(s)	Blank(s)
17	0	0	NGSTC	White	26	35	Left	Single	Biopsy only/No	No/Unknown	No/Unknown	Absent/Unknown	T3	N0	M0	No/Unknown	No/Unknown	No/Unknown	No/Unknown	No/Unknown	No	Within normal limits	Within normal limits	Within normal limits	S0	Blank(s)	Blank(s)
13	0	0	NGSTC	White	37	60	Right	Single	Biopsy only/No	No/Unknown	Yes	Absent/Unknown	T2	N1	M0	No/Unknown	No/Unknown	No/Unknown	No/Unknown	No/Unknown	No	Within normal limits	Within normal limits	Within normal limits	S0	Blank(s)	Blank(s)
18	0	0	NGSTC	White	24	40	Right	Single	Biopsy only/No	No/Unknown	Yes	Absent/Unknown	T1	N1	M0	No/Unknown	No/Unknown	No/Unknown	No/Unknown	No/Unknown	No	Within normal limits	Above normal and less than 5,000 (mIU/mL)	1000 - 9999 ng/ml	S2	Blank(s)	Blank(s)
22	0	0	NGSTC	Other	30	34	Right	Married	Biopsy only/No	No/Unknown	No/Unknown	Absent/Unknown	T2	N2	M0	No/Unknown	No/Unknown	No/Unknown	No/Unknown	No/Unknown	No	Within normal limits	Within normal limits	Above normal and <1000 ng/ml	S1	Blank(s)	Blank(s)
21	0	0	Seminoma	White	51	37	Left	Married	Biopsy only/No	No/Unknown	No/Unknown	Absent/Unknown	T1	N0	M0	No/Unknown	No/Unknown	No/Unknown	No/Unknown	No/Unknown	No	Within normal limits	Within normal limits	Within normal limits	S0	Blank(s)	Blank(s)
18	0	0	Seminoma	White	35	19	Left	Single	Biopsy only/No	Yes	No/Unknown	Absent/Unknown	T2	N0	M0	No/Unknown	No/Unknown	No/Unknown	No/Unknown	No/Unknown	No	Within normal limits	Within normal limits	Within normal limits	S0	Blank(s)	Blank(s)
17	0	0	Seminoma	Other	29	4	Right	Single	Biopsy only/No	No/Unknown	No/Unknown	Absent/Unknown	T1	N0	M0	No/Unknown	No/Unknown	No/Unknown	No/Unknown	No/Unknown	No	Within normal limits	Within normal limits	Within normal limits	S0	Blank(s)	Blank(s)
22	0	0	NGSTC	White	24	75	Left	Single	Biopsy only/No	No/Unknown	Yes	Present	T2	N2	M0	No/Unknown	No/Unknown	No/Unknown	Yes	No/Unknown	No	Within normal limits	Within normal limits	Above normal and <1000 ng/ml	S1	Blank(s)	Blank(s)
19	0	0	Seminoma	Other	30	55	Left	Single	Biopsy only/No	No/Unknown	Yes	Present	T1	N0	M0	No/Unknown	Yes	No/Unknown	Yes	No/Unknown	No	Less than 1.5 x N	Greater than 50,000 mIU/mL	Above normal and <1000 ng/ml	S3	Blank(s)	Blank(s)
23	0	0	NGSTC	White	39	35	Left	Married	Biopsy only/No	No/Unknown	No/Unknown	Absent/Unknown	T1	N0	M0	No/Unknown	No/Unknown	No/Unknown	No/Unknown	No/Unknown	No	Within normal limits	Within normal limits	Within normal limits	S0	Blank(s)	Blank(s)
17	0	0	NGSTC	Other	19	30	Right	Single	Yes	No/Unknown	Yes	Present	T1	N0	M0	No/Unknown	No/Unknown	No/Unknown	No/Unknown	Yes	No	1.5 to 10 x N	Above normal and less than 5,000 (mIU/mL)	Above normal and <1000 ng/ml	S2	Blank(s)	Blank(s)
19	0	0	Seminoma	White	32	33	Left	Other status	Biopsy only/No	No/Unknown	No/Unknown	Absent/Unknown	T3	N0	M1a	No/Unknown	No/Unknown	No/Unknown	No/Unknown	No/Unknown	No	Within normal limits	Within normal limits	Within normal limits	S0	Blank(s)	Blank(s)
17	0	0	NGSTC	White	19	13	Right	Single	Yes	No/Unknown	Yes	Absent/Unknown	T1	N0	M0	No/Unknown	No/Unknown	No/Unknown	Yes	No/Unknown	No	1.5 to 10 x N	Greater than 50,000 mIU/mL	Above normal and <1000 ng/ml	S3	Blank(s)	Blank(s)
14	0	0	NGSTC	White	24	25	Left	Single	Biopsy only/No	Yes	Yes	Absent/Unknown	T1	N0	M0	No/Unknown	Yes	No/Unknown	Yes	No/Unknown	No	Less than 1.5 x N	Greater than 50,000 mIU/mL	Within normal limits	S3	Blank(s)	Blank(s)
16	0	0	Seminoma	White	38	20	Left	Single	Biopsy only/No	No/Unknown	Yes	Present	T2	N0	M0	No/Unknown	No/Unknown	No/Unknown	Yes	No/Unknown	No	Within normal limits	Within normal limits	Within normal limits	S0	Blank(s)	Blank(s)
20	0	0	Seminoma	White	28	28	Right	Single	Biopsy only/No	No/Unknown	No/Unknown	Absent/Unknown	T1	N0	M0	No/Unknown	No/Unknown	No/Unknown	No/Unknown	No/Unknown	No	1.5 to 10 x N	Within normal limits	Within normal limits	S2	Blank(s)	Blank(s)
4	1	0	Seminoma	White	42	55	Right	Single	Biopsy only/No	No/Unknown	Yes	Present	T1	N2	M1a	No/Unknown	No/Unknown	No/Unknown	No/Unknown	No/Unknown	No	1.5 to 10 x N	Above normal and less than 5,000 (mIU/mL)	Within normal limits	S2	Blank(s)	Blank(s)
18	0	0	NGSTC	Other	54	38	Right	Married	Biopsy only/No	No/Unknown	Yes	Present	T1	N0	M0	No/Unknown	No/Unknown	No/Unknown	No/Unknown	No/Unknown	No	Within normal limits	Within normal limits	Within normal limits	S0	Blank(s)	Blank(s)
19	0	0	Seminoma	Other	41	50	Right	Single	Biopsy only/No	No/Unknown	No/Unknown	Absent/Unknown	T1	N0	M0	No/Unknown	No/Unknown	No/Unknown	No/Unknown	No/Unknown	No	Within normal limits	Within normal limits	Within normal limits	S0	Blank(s)	Blank(s)
14	0	0	Seminoma	Other	25	29	Right	Single	Biopsy only/No	No/Unknown	No/Unknown	Absent/Unknown	T3	N2	M0	No/Unknown	No/Unknown	No/Unknown	No/Unknown	No/Unknown	No	Within normal limits	Within normal limits	Within normal limits	S0	Blank(s)	Blank(s)
15	0	0	NGSTC	White	41	46	Right	Married	Biopsy only/No	No/Unknown	Yes	Present	T2	N0	M0	No/Unknown	No/Unknown	No/Unknown	No/Unknown	No/Unknown	No	Within normal limits	Within normal limits	Within normal limits	S0	Blank(s)	Blank(s)
11	0	0	Seminoma	White	40	80	Left	Married	Biopsy only/No	No/Unknown	Yes	Absent/Unknown	T1	N0	M0	No/Unknown	No/Unknown	No/Unknown	No/Unknown	No/Unknown	No	Within normal limits	Within normal limits	Within normal limits	S0	Blank(s)	Blank(s)
19	0	0	NGSTC	White	24	45	Right	Single	Yes	No/Unknown	Yes	Present	T1	N0	M0	No/Unknown	No/Unknown	No/Unknown	Yes	No/Unknown	No	1.5 to 10 x N	Within normal limits	1000 - 9999 ng/ml	S2	Blank(s)	Blank(s)
21	0	0	Seminoma	Black	31	47	Right	Married	Biopsy only/No	No/Unknown	No/Unknown	Absent/Unknown	T2	N1	M0	No/Unknown	No/Unknown	No/Unknown	No/Unknown	No/Unknown	No	Greater than 10 x N	Above normal and less than 5,000 (mIU/mL)	Within normal limits	S3	Blank(s)	Blank(s)
15	0	0	Seminoma	White	71	68	Left	Other status	Biopsy only/No	No/Unknown	No/Unknown	Absent/Unknown	T1	N0	M0	No/Unknown	No/Unknown	No/Unknown	No/Unknown	No/Unknown	No	Within normal limits	Within normal limits	Within normal limits	S0	Blank(s)	Blank(s)
4	0	0	Seminoma	White	39	87	Right	Single	Biopsy only/No	No/Unknown	Yes	Absent/Unknown	T1	N2	M0	No/Unknown	No/Unknown	No/Unknown	No/Unknown	No/Unknown	No	Within normal limits	Within normal limits	Within normal limits	S0	Blank(s)	Blank(s)
23	0	0	NGSTC	White	20	52	Right	Single	Biopsy only/No	No/Unknown	Yes	Present	T2	N0	M0	No/Unknown	No/Unknown	No/Unknown	No/Unknown	No/Unknown	Yes	Less than 1.5 x N	Within normal limits	Within normal limits	S1	Blank(s)	Blank(s)
16	0	0	Seminoma	White	49	17	Right	Married	Biopsy only/No	No/Unknown	No/Unknown	Absent/Unknown	T2	N0	M0	No/Unknown	No/Unknown	No/Unknown	No/Unknown	No/Unknown	No	Within normal limits	Within normal limits	Within normal limits	S0	Blank(s)	Blank(s)
20	0	0	Seminoma	White	34	25	Left	Married	Biopsy only/No	No/Unknown	Yes	Absent/Unknown	T1	N0	M1b	No/Unknown	No/Unknown	No/Unknown	No/Unknown	No/Unknown	No	Within normal limits	Within normal limits	Within normal limits	S0	Blank(s)	Blank(s)
20	0	0	Seminoma	Other	42	14	Left	Married	Biopsy only/No	No/Unknown	No/Unknown	Absent/Unknown	T2	N2	M0	No/Unknown	No/Unknown	No/Unknown	No/Unknown	No/Unknown	No	Within normal limits	Within normal limits	Within normal limits	S0	Blank(s)	Blank(s)
18	0	0	NGSTC	White	21	16	Left	Single	Biopsy only/No	No/Unknown	No/Unknown	Absent/Unknown	T2	N0	M0	No/Unknown	No/Unknown	No/Unknown	No/Unknown	No/Unknown	No	Within normal limits	Within normal limits	Within normal limits	S0	Blank(s)	Blank(s)
16	0	0	Seminoma	Other	26	40	Left	Single	Biopsy only/No	No/Unknown	Yes	Absent/Unknown	T2	N2	M1a	No/Unknown	No/Unknown	No/Unknown	No/Unknown	No/Unknown	No	Within normal limits	Within normal limits	Within normal limits	S0	Blank(s)	Blank(s)
11	0	0	Seminoma	Other	48	40	Right	Married	Biopsy only/No	No/Unknown	Yes	Absent/Unknown	T1	N0	M0	No/Unknown	No/Unknown	No/Unknown	No/Unknown	No/Unknown	No	Less than 1.5 x N	Within normal limits	Within normal limits	S1	Blank(s)	Blank(s)
11	0	0	Seminoma	White	55	45	Right	Married	Biopsy only/No	No/Unknown	No/Unknown	Absent/Unknown	T1	N1	M0	No/Unknown	No/Unknown	No/Unknown	No/Unknown	No/Unknown	No	Within normal limits	Within normal limits	Within normal limits	S0	Blank(s)	Blank(s)
17	0	0	NGSTC	White	26	48	Right	Single	Biopsy only/No	No/Unknown	Yes	Present	T1	N0	M0	No/Unknown	No/Unknown	No/Unknown	No/Unknown	No/Unknown	No	Less than 1.5 x N	Above normal and less than 5,000 (mIU/mL)	Within normal limits	S2	Blank(s)	Blank(s)
19	0	0	Seminoma	White	54	63	Left	Married	Biopsy only/No	No/Unknown	No/Unknown	Absent/Unknown	T1	N0	M0	No/Unknown	No/Unknown	No/Unknown	No/Unknown	No/Unknown	No	1.5 to 10 x N	Within normal limits	Within normal limits	S2	Blank(s)	Blank(s)
10	0	0	NGSTC	White	34	50	Right	Single	Biopsy only/No	No/Unknown	Yes	Present	T1	N0	M0	No/Unknown	No/Unknown	No/Unknown	No/Unknown	No/Unknown	No	Within normal limits	5,000-50,000 mIU/mL	Above normal and <1000 ng/ml	S1	Blank(s)	Blank(s)
9	0	0	NGSTC	White	18	21	Left	Single	Biopsy only/No	No/Unknown	Yes	Absent/Unknown	T1	N0	M0	No/Unknown	No/Unknown	No/Unknown	No/Unknown	No/Unknown	No	Within normal limits	5,000-50,000 mIU/mL	1000 - 9999 ng/ml	S2	Blank(s)	Blank(s)
5	0	0	Seminoma	White	29	45	Right	Married	Biopsy only/No	No/Unknown	No/Unknown	Absent/Unknown	T1	N0	M0	No/Unknown	No/Unknown	No/Unknown	No/Unknown	No/Unknown	No	Within normal limits	Within normal limits	Within normal limits	S0	Blank(s)	Blank(s)
7	0	0	Seminoma	Other	44	95	Right	Married	Biopsy only/No	No/Unknown	No/Unknown	Absent/Unknown	T1	N0	M0	No/Unknown	No/Unknown	No/Unknown	No/Unknown	No/Unknown	No	Within normal limits	Within normal limits	Within normal limits	S0	Blank(s)	Blank(s)
13	0	0	NGSTC	White	29	13	Right	Single	Biopsy only/No	No/Unknown	No/Unknown	Absent/Unknown	T1	N0	M0	No/Unknown	No/Unknown	No/Unknown	No/Unknown	No/Unknown	No	Within normal limits	Within normal limits	Within normal limits	S0	Blank(s)	Blank(s)
16	0	0	Seminoma	White	48	12	Right	Married	Biopsy only/No	No/Unknown	No/Unknown	Absent/Unknown	T2	N0	M0	No/Unknown	No/Unknown	No/Unknown	No/Unknown	No/Unknown	No	Within normal limits	Within normal limits	Within normal limits	S0	Blank(s)	Blank(s)
16	0	0	NGSTC	White	27	45	Right	Single	Biopsy only/No	No/Unknown	No/Unknown	Absent/Unknown	T2	N0	M0	No/Unknown	No/Unknown	No/Unknown	No/Unknown	No/Unknown	No	Within normal limits	Within normal limits	Within normal limits	S0	Blank(s)	Blank(s)
10	0	0	NGSTC	White	33	56	Left	Single	Biopsy only/No	No/Unknown	No/Unknown	Absent/Unknown	T2	N0	M0	No/Unknown	No/Unknown	No/Unknown	No/Unknown	No/Unknown	No	Within normal limits	Within normal limits	Within normal limits	S0	Blank(s)	Blank(s)
6	1	0	NGSTC	White	42	24	Right	Single	Biopsy only/No	No/Unknown	No/Unknown	Absent/Unknown	T1	N0	M0	No/Unknown	No/Unknown	No/Unknown	No/Unknown	Yes	No	Less than 1.5 x N	Within normal limits	1000 - 9999 ng/ml	S2	Blank(s)	Blank(s)
19	0	0	Seminoma	White	45	55	Right	Married	Biopsy only/No	No/Unknown	No/Unknown	Absent/Unknown	T2	N0	M0	No/Unknown	No/Unknown	No/Unknown	No/Unknown	No/Unknown	No	Within normal limits	Within normal limits	Within normal limits	S0	Blank(s)	Blank(s)
8	0	0	Seminoma	Other	47	12	Right	Married	Biopsy only/No	No/Unknown	No/Unknown	Absent/Unknown	T2	N1	M0	No/Unknown	No/Unknown	No/Unknown	No/Unknown	No/Unknown	No	Within normal limits	Within normal limits	Within normal limits	S0	Blank(s)	Blank(s)
12	0	0	NGSTC	White	38	77	Right	Single	Biopsy only/No	No/Unknown	Yes	Absent/Unknown	T1	N0	M0	No/Unknown	No/Unknown	No/Unknown	No/Unknown	No/Unknown	No	Less than 1.5 x N	Within normal limits	Within normal limits	S1	Blank(s)	Blank(s)
11	0	0	NGSTC	White	27	25	Right	Single	Yes	No/Unknown	Yes	Absent/Unknown	T2	N0	M0	No/Unknown	No/Unknown	No/Unknown	No/Unknown	No/Unknown	No	Within normal limits	Above normal and less than 5,000 (mIU/mL)	Above normal and <1000 ng/ml	S2	Blank(s)	Blank(s)
8	0	0	Seminoma	White	30	82	Left	Married	Biopsy only/No	No/Unknown	Yes	Present	T2	N0	M1a	No/Unknown	No/Unknown	No/Unknown	No/Unknown	No/Unknown	No	Within normal limits	Within normal limits	Within normal limits	S0	Blank(s)	Blank(s)
18	0	0	Seminoma	White	34	13	Right	Married	Biopsy only/No	No/Unknown	No/Unknown	Absent/Unknown	T1	N0	M0	No/Unknown	No/Unknown	No/Unknown	No/Unknown	No/Unknown	No	Within normal limits	Within normal limits	Within normal limits	S0	Blank(s)	Blank(s)
9	0	0	Seminoma	White	30	66	Left	Other status	Biopsy only/No	No/Unknown	No/Unknown	Absent/Unknown	T1	N0	M0	No/Unknown	No/Unknown	No/Unknown	No/Unknown	No/Unknown	No	Within normal limits	Within normal limits	Within normal limits	S0	Blank(s)	Blank(s)
5	0	0	Seminoma	White	31	30	Right	Single	Biopsy only/No	No/Unknown	No/Unknown	Absent/Unknown	T1	N0	M0	No/Unknown	No/Unknown	No/Unknown	No/Unknown	No/Unknown	No	Within normal limits	Within normal limits	Within normal limits	S0	Blank(s)	Blank(s)
15	0	0	NGSTC	White	36	60	Right	Single	Biopsy only/No	No/Unknown	Yes	Absent/Unknown	T1	N0	M0	No/Unknown	No/Unknown	No/Unknown	No/Unknown	No/Unknown	No	Less than 1.5 x N	elevated after orchiectomy	Above normal and <1000 ng/ml	S1	Blank(s)	Blank(s)
14	0	0	Seminoma	White	25	65	Left	Married	Biopsy only/No	No/Unknown	Yes	Absent/Unknown	T2	N0	M0	No/Unknown	No/Unknown	No/Unknown	No/Unknown	No/Unknown	No	Less than 1.5 x N	Above normal and less than 5,000 (mIU/mL)	Within normal limits	S2	Blank(s)	Blank(s)
15	0	0	Seminoma	White	35	20	Left	Single	Biopsy only/No	No/Unknown	No/Unknown	Present	T1	N3	M0	No/Unknown	No/Unknown	No/Unknown	No/Unknown	No/Unknown	No	Within normal limits	Within normal limits	Within normal limits	S0	Blank(s)	Blank(s)
6	0	0	Seminoma	White	59	55	Left	Single	Biopsy only/No	No/Unknown	No/Unknown	Absent/Unknown	T2	N0	M0	No/Unknown	No/Unknown	No/Unknown	No/Unknown	No/Unknown	No	Less than 1.5 x N	Within normal limits	Within normal limits	S1	Blank(s)	Blank(s)
12	0	0	Seminoma	White	33	25	Right	Married	Biopsy only/No	No/Unknown	No/Unknown	Absent/Unknown	T1	N0	M0	No/Unknown	No/Unknown	No/Unknown	No/Unknown	No/Unknown	No	Within normal limits	Within normal limits	Within normal limits	S0	Blank(s)	Blank(s)
2	0	0	NGSTC	White	32	25	Right	Married	Biopsy only/No	No/Unknown	No/Unknown	Absent/Unknown	T2	N2	M0	No/Unknown	No/Unknown	No/Unknown	No/Unknown	No/Unknown	No	Within normal limits	Within normal limits	Within normal limits	S0	Blank(s)	Blank(s)
6	0	0	Seminoma	White	31	25	Left	Single	Biopsy only/No	No/Unknown	No/Unknown	Absent/Unknown	T3	N0	M1a	No/Unknown	No/Unknown	No/Unknown	No/Unknown	No/Unknown	No	Less than 1.5 x N	Within normal limits	Within normal limits	S1	Blank(s)	Blank(s)
14	0	0	Seminoma	White	35	15	Left	Single	Biopsy only/No	No/Unknown	Yes	Present	T1	N0	M0	No/Unknown	No/Unknown	No/Unknown	No/Unknown	Yes	No	Less than 1.5 x N	Greater than 50,000 mIU/mL	Within normal limits	S3	Blank(s)	Blank(s)
16	0	0	NGSTC	Other	17	35	Left	Single	Biopsy only/No	No/Unknown	No/Unknown	Absent/Unknown	T2	N0	M0	No/Unknown	No/Unknown	No/Unknown	No/Unknown	No/Unknown	No	Within normal limits	Within normal limits	Within normal limits	S0	Blank(s)	Blank(s)
13	0	0	NGSTC	Other	20	90	Right	Single	Yes	No/Unknown	No/Unknown	Absent/Unknown	T1	N0	M0	No/Unknown	No/Unknown	No/Unknown	No/Unknown	No/Unknown	No	Less than 1.5 x N	Within normal limits	Within normal limits	S1	Blank(s)	Blank(s)
3	0	0	Seminoma	White	31	29	Right	Married	Biopsy only/No	No/Unknown	No/Unknown	Present	T1	N0	M0	No/Unknown	No/Unknown	No/Unknown	No/Unknown	No/Unknown	No	Within normal limits	Within normal limits	Within normal limits	S0	Blank(s)	Blank(s)
14	0	0	Seminoma	White	45	70	Right	Single	Biopsy only/No	No/Unknown	No/Unknown	Present	T1	N0	M0	No/Unknown	No/Unknown	No/Unknown	No/Unknown	No/Unknown	No	Within normal limits	Within normal limits	Within normal limits	S0	Blank(s)	Blank(s)
9	0	0	NGSTC	Other	20	28	Left	Single	Biopsy only/No	No/Unknown	Yes	Present	T1	N0	M0	No/Unknown	No/Unknown	No/Unknown	No/Unknown	No/Unknown	No	1.5 to 10 x N	Within normal limits	Above normal and <1000 ng/ml	S2	Blank(s)	Blank(s)
3	0	0	NGSTC	White	33	60	Left	Married	Biopsy only/No	No/Unknown	Yes	Absent/Unknown	T1	N0	M0	No/Unknown	No/Unknown	No/Unknown	No/Unknown	No/Unknown	No	Within normal limits	Above normal and less than 5,000 (mIU/mL)	Above normal and <1000 ng/ml	S2	Blank(s)	Blank(s)
12	0	0	Seminoma	White	40	100	Right	Married	Biopsy only/No	No/Unknown	No/Unknown	Absent/Unknown	T1	N0	M0	No/Unknown	No/Unknown	No/Unknown	No/Unknown	No/Unknown	No	Within normal limits	Within normal limits	Within normal limits	S0	Blank(s)	Blank(s)
11	0	0	Seminoma	Other	48	55	Left	Single	Biopsy only/No	No/Unknown	No/Unknown	Absent/Unknown	T2	N3	M1a	No/Unknown	No/Unknown	No/Unknown	No/Unknown	No/Unknown	No	Within normal limits	Within normal limits	Within normal limits	S0	Blank(s)	Blank(s)
11	0	0	Seminoma	White	28	21	Left	Single	Biopsy only/No	No/Unknown	No/Unknown	Absent/Unknown	T1	N0	M0	No/Unknown	No/Unknown	No/Unknown	No/Unknown	No/Unknown	No	Within normal limits	Within normal limits	Within normal limits	S0	Blank(s)	Blank(s)
13	0	0	NGSTC	White	25	93	Left	Single	Biopsy only/No	No/Unknown	Yes	Present	T2	N1	M0	No/Unknown	No/Unknown	No/Unknown	No/Unknown	No/Unknown	No	Within normal limits	Within normal limits	Within normal limits	S0	Blank(s)	Blank(s)
18	0	0	Seminoma	White	34	18	Left	Single	Biopsy only/No	No/Unknown	Yes	Present	T2	N0	M1a	No/Unknown	No/Unknown	No/Unknown	No/Unknown	No/Unknown	No	Within normal limits	Within normal limits	Within normal limits	S0	Blank(s)	Blank(s)
17	0	0	NGSTC	White	26	16	Left	Single	Biopsy only/No	No/Unknown	Yes	Present	T1	N0	M0	No/Unknown	No/Unknown	No/Unknown	Yes	Yes	No	Within normal limits	Above normal and less than 5,000 (mIU/mL)	Within normal limits	S2	Blank(s)	Blank(s)
23	0	0	Seminoma	White	35	17	Left	Married	Biopsy only/No	No/Unknown	No/Unknown	Absent/Unknown	T1	N0	M0	No/Unknown	No/Unknown	No/Unknown	No/Unknown	No/Unknown	No	Within normal limits	Within normal limits	Within normal limits	S0	Blank(s)	Blank(s)
14	0	0	NGSTC	White	28	15	Left	Single	Biopsy only/No	No/Unknown	No/Unknown	Absent/Unknown	T2	N0	M0	No/Unknown	No/Unknown	No/Unknown	No/Unknown	No/Unknown	No	Within normal limits	Within normal limits	Within normal limits	S0	Blank(s)	Blank(s)
17	0	0	NGSTC	White	39	12	Left	Single	Biopsy only/No	No/Unknown	No/Unknown	Absent/Unknown	T1	N0	M0	No/Unknown	No/Unknown	No/Unknown	No/Unknown	No/Unknown	No	Within normal limits	Within normal limits	Within normal limits	S0	Blank(s)	Blank(s)
12	0	0	NGSTC	White	28	66	Left	Single	Yes	No/Unknown	Yes	Present	T1	N0	M0	No/Unknown	No/Unknown	No/Unknown	No/Unknown	No/Unknown	No	Within normal limits	Within normal limits	Within normal limits	S0	Blank(s)	Blank(s)
12	0	0	NGSTC	White	33	42	Right	Married	Biopsy only/No	No/Unknown	Yes	Present	T2	N0	M0	No/Unknown	No/Unknown	No/Unknown	No/Unknown	No/Unknown	No	Less than 1.5 x N	Above normal and less than 5,000 (mIU/mL)	Above normal and <1000 ng/ml	S2	Blank(s)	Blank(s)
23	0	0	NGSTC	White	29	7	Right	Single	Biopsy only/No	No/Unknown	No/Unknown	Absent/Unknown	T1	N0	M0	No/Unknown	No/Unknown	No/Unknown	No/Unknown	No/Unknown	No	Within normal limits	Within normal limits	Within normal limits	S0	Blank(s)	Blank(s)
10	0	0	Seminoma	White	46	95	Right	Other status	Biopsy only/No	No/Unknown	No/Unknown	Absent/Unknown	T1	N0	M0	No/Unknown	No/Unknown	No/Unknown	No/Unknown	No/Unknown	No	Within normal limits	Within normal limits	Within normal limits	S0	Blank(s)	Blank(s)
22	0	0	NGSTC	White	32	22	Right	Married	Biopsy only/No	No/Unknown	Yes	Absent/Unknown	T1	N0	M0	No/Unknown	No/Unknown	No/Unknown	No/Unknown	No/Unknown	No	Within normal limits	Within normal limits	Within normal limits	S0	Blank(s)	Blank(s)
9	0	0	Seminoma	Other	63	98	Left	Single	Biopsy only/No	No/Unknown	No/Unknown	Absent/Unknown	T2	N1	M0	No/Unknown	No/Unknown	No/Unknown	No/Unknown	No/Unknown	No	Within normal limits	Within normal limits	Within normal limits	S0	Blank(s)	Blank(s)
4	0	0	NGSTC	Other	25	60	Right	Single	Biopsy only/No	No/Unknown	Yes	Present	T2	N0	M0	No/Unknown	No/Unknown	No/Unknown	No/Unknown	No/Unknown	No	Within normal limits	Within normal limits	Within normal limits	S0	Blank(s)	Blank(s)
15	0	0	Seminoma	White	27	20	Right	Single	Biopsy only/No	No/Unknown	No/Unknown	Absent/Unknown	T2	N0	M0	No/Unknown	No/Unknown	No/Unknown	No/Unknown	No/Unknown	No	Within normal limits	Within normal limits	Within normal limits	S0	Blank(s)	Blank(s)
13	0	0	NGSTC	White	24	56	Right	Single	Biopsy only/No	No/Unknown	Yes	Present	T1	N0	M0	No/Unknown	No/Unknown	No/Unknown	No/Unknown	No/Unknown	No	Within normal limits	Within normal limits	Within normal limits	S0	Blank(s)	Blank(s)
11	0	0	Seminoma	White	28	40	Left	Single	Biopsy only/No	No/Unknown	Yes	Absent/Unknown	T2	N0	M0	No/Unknown	No/Unknown	No/Unknown	No/Unknown	No/Unknown	No	Within normal limits	Within normal limits	Within normal limits	S0	Blank(s)	Blank(s)
8	0	0	Seminoma	White	44	20	Left	Married	Biopsy only/No	No/Unknown	No/Unknown	Absent/Unknown	T1	N0	M0	No/Unknown	No/Unknown	No/Unknown	No/Unknown	No/Unknown	No	Within normal limits	Within normal limits	Within normal limits	S0	Blank(s)	Blank(s)
10	0	0	NGSTC	White	31	37	Right	Single	Biopsy only/No	No/Unknown	Yes	Absent/Unknown	T1	N0	M0	No/Unknown	No/Unknown	No/Unknown	No/Unknown	No/Unknown	No	Less than 1.5 x N	Within normal limits	Within normal limits	S1	Blank(s)	Blank(s)
5	0	0	Seminoma	White	61	19	Left	Single	Biopsy only/No	No/Unknown	No/Unknown	Absent/Unknown	T1	N0	M0	No/Unknown	No/Unknown	No/Unknown	No/Unknown	No/Unknown	No	Within normal limits	Within normal limits	Within normal limits	S0	Blank(s)	Blank(s)
14	0	0	NGSTC	White	38	34	Left	Married	Biopsy only/No	No/Unknown	No/Unknown	Absent/Unknown	T1	N0	M0	No/Unknown	No/Unknown	No/Unknown	No/Unknown	No/Unknown	No	Within normal limits	Within normal limits	Above normal and <1000 ng/ml	S1	Blank(s)	Blank(s)
13	0	0	NGSTC	White	39	60	Right	Single	Biopsy only/No	No/Unknown	No/Unknown	Absent/Unknown	T1	N3	M0	No/Unknown	No/Unknown	No/Unknown	No/Unknown	No/Unknown	No	Within normal limits	Within normal limits	Above normal and <1000 ng/ml	S1	Blank(s)	Blank(s)
2	0	0	NGSTC	White	57	25	Left	Married	Biopsy only/No	No/Unknown	No/Unknown	Absent/Unknown	T1	N0	M0	No/Unknown	No/Unknown	No/Unknown	No/Unknown	No/Unknown	No	Within normal limits	Within normal limits	Within normal limits	S0	Blank(s)	Blank(s)
15	0	0	Seminoma	White	35	62	Left	Married	Biopsy only/No	No/Unknown	No/Unknown	Present	T1	N1	M0	No/Unknown	No/Unknown	No/Unknown	No/Unknown	No/Unknown	No	Within normal limits	Within normal limits	Within normal limits	S0	Blank(s)	Blank(s)
11	0	0	Seminoma	White	55	80	Left	Married	Biopsy only/No	No/Unknown	Yes	Absent/Unknown	T1	N0	M0	No/Unknown	No/Unknown	No/Unknown	No/Unknown	No/Unknown	No	Within normal limits	Within normal limits	Within normal limits	S0	Blank(s)	Blank(s)
14	0	0	Seminoma	White	59	50	Left	Single	Biopsy only/No	No/Unknown	No/Unknown	Present	T2	N0	M0	No/Unknown	No/Unknown	No/Unknown	No/Unknown	No/Unknown	No	Within normal limits	Within normal limits	Within normal limits	S0	Blank(s)	Blank(s)
7	0	0	Seminoma	White	62	50	Left	Married	Biopsy only/No	No/Unknown	No/Unknown	Present	T1	N1	M0	No/Unknown	No/Unknown	No/Unknown	No/Unknown	No/Unknown	No	Within normal limits	Within normal limits	Within normal limits	S0	Blank(s)	Blank(s)
12	0	0	NGSTC	White	29	45	Left	Single	Biopsy only/No	No/Unknown	Yes	Present	T1	N2	M0	No/Unknown	No/Unknown	No/Unknown	No/Unknown	No/Unknown	No	Within normal limits	Within normal limits	Within normal limits	S0	Blank(s)	Blank(s)
12	0	0	NGSTC	White	34	65	Right	Single	Biopsy only/No	No/Unknown	No/Unknown	Absent/Unknown	T2	N0	M1a	No/Unknown	No/Unknown	No/Unknown	No/Unknown	No/Unknown	No	Within normal limits	Within normal limits	Within normal limits	S0	Blank(s)	Blank(s)
17	0	0	NGSTC	White	27	105	Left	Single	Biopsy only/No	No/Unknown	Yes	Absent/Unknown	T1	N0	M0	No/Unknown	No/Unknown	No/Unknown	No/Unknown	No/Unknown	No	1.5 to 10 x N	Within normal limits	Above normal and <1000 ng/ml	S2	Blank(s)	Blank(s)
7	0	0	Seminoma	White	28	38	Left	Single	Biopsy only/No	No/Unknown	No/Unknown	Absent/Unknown	T1	N0	M0	No/Unknown	No/Unknown	No/Unknown	No/Unknown	No/Unknown	No	Within normal limits	Within normal limits	Within normal limits	S0	Blank(s)	Blank(s)
10	0	0	Seminoma	White	31	32	Left	Single	Biopsy only/No	No/Unknown	No/Unknown	Absent/Unknown	T2	N3	M1a	No/Unknown	No/Unknown	No/Unknown	No/Unknown	No/Unknown	No	Within normal limits	Within normal limits	Within normal limits	S0	Blank(s)	Blank(s)
11	0	0	Seminoma	White	32	26	Left	Single	Yes	No/Unknown	Yes	Absent/Unknown	T2	N0	M0	No/Unknown	No/Unknown	No/Unknown	No/Unknown	Yes	No	Less than 1.5 x N	Above normal and less than 5,000 (mIU/mL)	Above normal and <1000 ng/ml	S2	Blank(s)	Blank(s)
18	0	0	NGSTC	Black	18	60	Left	Single	Yes	No/Unknown	Yes	Present	T2	N0	M0	No/Unknown	No/Unknown	No/Unknown	No/Unknown	No/Unknown	No	Within normal limits	5,000-50,000 mIU/mL	1000 - 9999 ng/ml	S2	Blank(s)	Blank(s)
18	0	0	Seminoma	White	40	35	Right	Other status	Biopsy only/No	No/Unknown	No/Unknown	Absent/Unknown	T3	N2	M0	No/Unknown	No/Unknown	No/Unknown	No/Unknown	No/Unknown	No	Within normal limits	Within normal limits	Within normal limits	S0	Blank(s)	Blank(s)
8	0	0	NGSTC	Black	45	35	Left	Single	Biopsy only/No	No/Unknown	Yes	Present	T2	N0	M0	No/Unknown	No/Unknown	No/Unknown	No/Unknown	No/Unknown	No	1.5 to 10 x N	Above normal and less than 5,000 (mIU/mL)	Above normal and <1000 ng/ml	S2	Blank(s)	Blank(s)
9	0	0	NGSTC	White	42	33	Left	Married	Yes	No/Unknown	Yes	Present	T2	N0	M0	No/Unknown	No/Unknown	No/Unknown	No/Unknown	No/Unknown	No	Within normal limits	Within normal limits	Within normal limits	S0	Blank(s)	Blank(s)
3	0	0	NGSTC	White	29	5	Left	Single	Biopsy only/No	No/Unknown	No/Unknown	Present	T2	N3	M0	No/Unknown	No/Unknown	No/Unknown	No/Unknown	No/Unknown	No	Within normal limits	Within normal limits	Within normal limits	S0	Blank(s)	Blank(s)
10	0	0	Seminoma	White	43	35	Right	Married	Biopsy only/No	No/Unknown	No/Unknown	Absent/Unknown	T2	N1	M0	No/Unknown	No/Unknown	No/Unknown	No/Unknown	No/Unknown	No	Within normal limits	Within normal limits	Within normal limits	S0	Blank(s)	Blank(s)
8	0	0	NGSTC	White	31	26	Right	Married	Biopsy only/No	No/Unknown	Yes	Absent/Unknown	T3	N2	M0	No/Unknown	No/Unknown	No/Unknown	No/Unknown	No/Unknown	No	Within normal limits	Within normal limits	Within normal limits	S0	Blank(s)	Blank(s)
2	0	0	Seminoma	White	29	45	Left	Married	Biopsy only/No	No/Unknown	Yes	Present	T1	N2	M0	No/Unknown	No/Unknown	No/Unknown	No/Unknown	No/Unknown	No	Within normal limits	Within normal limits	Within normal limits	S0	Blank(s)	Blank(s)
2	0	0	NGSTC	White	17	20	Right	Single	Biopsy only/No	No/Unknown	Yes	Present	T1	N0	M0	No/Unknown	No/Unknown	No/Unknown	No/Unknown	No/Unknown	No	Within normal limits	Above normal and less than 5,000 (mIU/mL)	Above normal and <1000 ng/ml	S2	Blank(s)	Blank(s)
6	0	0	NGSTC	White	53	25	Left	Married	Biopsy only/No	No/Unknown	Yes	Absent/Unknown	T1	N1	M1b	No/Unknown	No/Unknown	No/Unknown	No/Unknown	No/Unknown	No	Within normal limits	Within normal limits	Within normal limits	S0	Blank(s)	Blank(s)
4	0	0	NGSTC	White	22	21	Right	Other status	Biopsy only/No	No/Unknown	Yes	Present	T1	N0	M0	No/Unknown	No/Unknown	No/Unknown	No/Unknown	No/Unknown	No	Within normal limits	Within normal limits	Within normal limits	S0	Blank(s)	Blank(s)
2	0	0	Seminoma	White	43	55	Left	Other status	Biopsy only/No	No/Unknown	No/Unknown	Absent/Unknown	T1	N0	M0	No/Unknown	No/Unknown	No/Unknown	No/Unknown	No/Unknown	No	Within normal limits	Within normal limits	Within normal limits	S0	Blank(s)	Blank(s)
3	0	0	NGSTC	White	20	83	Left	Single	Biopsy only/No	No/Unknown	Yes	Present	T1	N0	M1a	No/Unknown	No/Unknown	No/Unknown	No/Unknown	No/Unknown	No	Within normal limits	Above normal and less than 5,000 (mIU/mL)	Above normal and <1000 ng/ml	S2	Blank(s)	Blank(s)
11	0	0	Seminoma	White	27	19	Left	Single	Biopsy only/No	No/Unknown	No/Unknown	Absent/Unknown	T1	N0	M0	No/Unknown	No/Unknown	No/Unknown	No/Unknown	No/Unknown	No	Within normal limits	Within normal limits	Within normal limits	S0	Blank(s)	Blank(s)
8	0	0	NGSTC	White	50	11	Right	Other status	Biopsy only/No	No/Unknown	Yes	Present	T1	N0	M0	No/Unknown	No/Unknown	No/Unknown	Yes	No/Unknown	No	Within normal limits	Within normal limits	Within normal limits	S0	Blank(s)	Blank(s)
10	0	0	NGSTC	Other	44	30	Right	Single	Biopsy only/No	No/Unknown	No/Unknown	Absent/Unknown	T2	N1	M0	No/Unknown	No/Unknown	No/Unknown	No/Unknown	No/Unknown	No	Within normal limits	Within normal limits	Within normal limits	S0	Blank(s)	Blank(s)
1	0	0	NGSTC	White	43	14	Right	Other status	Biopsy only/No	No/Unknown	No/Unknown	Absent/Unknown	T1	N0	M0	No/Unknown	No/Unknown	No/Unknown	No/Unknown	No/Unknown	No	Within normal limits	Within normal limits	Within normal limits	S0	Blank(s)	Blank(s)
2	0	0	Seminoma	Other	42	36	Left	Married	Biopsy only/No	No/Unknown	Yes	Present	T3	N0	M0	No/Unknown	No/Unknown	No/Unknown	No/Unknown	No/Unknown	No	elevated after orchiectomy	Within normal limits	Within normal limits	S1	Blank(s)	Blank(s)
1	0	0	NGSTC	White	22	77	Right	Single	Biopsy only/No	No/Unknown	Yes	Present	T1	N0	M0	No/Unknown	No/Unknown	No/Unknown	No/Unknown	No/Unknown	No	Less than 1.5 x N	Above normal and less than 5,000 (mIU/mL)	Within normal limits	S2	Blank(s)	Blank(s)
2	0	0	NGSTC	White	38	45	Left	Married	Biopsy only/No	No/Unknown	Yes	Present	T1	N0	M0	No/Unknown	No/Unknown	No/Unknown	No/Unknown	No/Unknown	No	Within normal limits	Within normal limits	Within normal limits	S0	Blank(s)	Blank(s)
1	0	0	Seminoma	Other	36	55	Right	Single	Biopsy only/No	No/Unknown	Yes	Present	T2	N2	M1a	No/Unknown	No/Unknown	No/Unknown	No/Unknown	No/Unknown	No	Within normal limits	Within normal limits	Within normal limits	S0	Blank(s)	Blank(s)
4	0	0	NGSTC	White	33	85	Right	Single	Biopsy only/No	Yes	Yes	Absent/Unknown	T1	N2	M0	Yes	Yes	No/Unknown	Yes	Yes	No	Within normal limits	Within normal limits	Within normal limits	S0	Blank(s)	Blank(s)
16	0	0	NGSTC	White	24	70	Right	Single	Biopsy only/No	No/Unknown	No/Unknown	Absent/Unknown	T1	N0	M0	No/Unknown	No/Unknown	No/Unknown	No/Unknown	No/Unknown	No	Within normal limits	Within normal limits	Within normal limits	S0	Blank(s)	Blank(s)
14	0	0	NGSTC	White	36	34	Right	Married	Yes	No/Unknown	Yes	Present	T2	N0	M0	No/Unknown	No/Unknown	Yes	Yes	No/Unknown	No	Within normal limits	Within normal limits	Within normal limits	S0	Blank(s)	Blank(s)
3	0	0	NGSTC	White	27	75	Left	Single	Yes	No/Unknown	Yes	Present	T2	N0	M0	No/Unknown	No/Unknown	No/Unknown	No/Unknown	No/Unknown	No	1.5 to 10 x N	Above normal and less than 5,000 (mIU/mL)	Above normal and <1000 ng/ml	S2	Blank(s)	Blank(s)
9	0	0	NGSTC	White	27	41	Left	Single	Biopsy only/No	No/Unknown	Yes	Absent/Unknown	T2	N0	M0	No/Unknown	No/Unknown	No/Unknown	No/Unknown	No/Unknown	No	elevated after orchiectomy	5,000-50,000 mIU/mL	Within normal limits	S1	Blank(s)	Blank(s)
8	0	0	NGSTC	White	17	24	Right	Single	Biopsy only/No	No/Unknown	Yes	Present	T2	N0	M0	No/Unknown	No/Unknown	No/Unknown	No/Unknown	No/Unknown	No	Greater than 10 x N	Within normal limits	Within normal limits	S3	Blank(s)	Blank(s)
8	0	0	Seminoma	White	39	34	Right	Other status	Biopsy only/No	No/Unknown	Yes	Absent/Unknown	T1	N0	M0	No/Unknown	No/Unknown	No/Unknown	No/Unknown	No/Unknown	No	Within normal limits	Within normal limits	Within normal limits	S0	Blank(s)	Blank(s)
8	0	0	NGSTC	White	31	54	Left	Other status	Biopsy only/No	No/Unknown	Yes	Present	T2	N2	M0	No/Unknown	No/Unknown	No/Unknown	No/Unknown	No/Unknown	No	Less than 1.5 x N	Above normal and less than 5,000 (mIU/mL)	Above normal and <1000 ng/ml	S2	Blank(s)	Blank(s)
11	0	0	Seminoma	Other	46	70	Left	Other status	Biopsy only/No	No/Unknown	No/Unknown	Absent/Unknown	T2	N0	M0	No/Unknown	No/Unknown	No/Unknown	No/Unknown	No/Unknown	No	Within normal limits	Within normal limits	Above normal and <1000 ng/ml	S1	Blank(s)	Blank(s)
9	0	0	NGSTC	White	31	52	Left	Single	Biopsy only/No	No/Unknown	Yes	Present	T1	N3	M0	No/Unknown	No/Unknown	No/Unknown	No/Unknown	No/Unknown	No	Within normal limits	Within normal limits	Within normal limits	S0	Blank(s)	Blank(s)
8	0	0	NGSTC	White	34	47	Right	Other status	Biopsy only/No	No/Unknown	No/Unknown	Absent/Unknown	T2	N0	M0	No/Unknown	No/Unknown	No/Unknown	No/Unknown	No/Unknown	No	Within normal limits	Within normal limits	Within normal limits	S0	Blank(s)	Blank(s)
6	0	0	NGSTC	White	31	40	Right	Married	Biopsy only/No	No/Unknown	Yes	Present	T2	N0	M0	No/Unknown	No/Unknown	No/Unknown	No/Unknown	No/Unknown	No	Within normal limits	Within normal limits	Within normal limits	S0	Blank(s)	Blank(s)
11	0	0	Seminoma	White	69	22	Right	Single	Biopsy only/No	No/Unknown	Yes	Absent/Unknown	T1	N0	M1a	No/Unknown	No/Unknown	No/Unknown	No/Unknown	No/Unknown	No	Within normal limits	Within normal limits	Within normal limits	S0	Blank(s)	Blank(s)
11	0	0	Seminoma	White	33	28	Right	Single	Biopsy only/No	No/Unknown	Yes	Present	T2	N1	M0	No/Unknown	No/Unknown	No/Unknown	No/Unknown	No/Unknown	No	Within normal limits	Within normal limits	Within normal limits	S0	Blank(s)	Blank(s)
8	0	0	NGSTC	White	32	15	Left	Married	Biopsy only/No	No/Unknown	Yes	Absent/Unknown	T3	N0	M1a	No/Unknown	No/Unknown	No/Unknown	No/Unknown	No/Unknown	No	Within normal limits	Within normal limits	Within normal limits	S0	Blank(s)	Blank(s)
2	0	0	Seminoma	White	28	50	Right	Single	Biopsy only/No	No/Unknown	No/Unknown	Absent/Unknown	T1	N0	M0	No/Unknown	No/Unknown	No/Unknown	No/Unknown	No/Unknown	No	1.5 to 10 x N	Within normal limits	Within normal limits	S2	Blank(s)	Blank(s)
17	0	0	Seminoma	White	34	35	Right	Single	Biopsy only/No	No/Unknown	No/Unknown	Absent/Unknown	T1	N0	M0	No/Unknown	No/Unknown	No/Unknown	No/Unknown	No/Unknown	No	Less than 1.5 x N	Within normal limits	Within normal limits	S1	Blank(s)	Blank(s)
3	0	0	Seminoma	Other	30	14	Left	Single	Biopsy only/No	No/Unknown	Yes	Present	T1	N0	M0	No/Unknown	No/Unknown	No/Unknown	No/Unknown	No/Unknown	No	Less than 1.5 x N	Within normal limits	Within normal limits	S1	Blank(s)	Blank(s)
5	0	0	NGSTC	Other	20	32	Right	Single	Biopsy only/No	No/Unknown	Yes	Absent/Unknown	T1	N0	M0	No/Unknown	No/Unknown	No/Unknown	No/Unknown	No/Unknown	No	Within normal limits	Within normal limits	Within normal limits	S0	Blank(s)	Blank(s)
8	0	0	NGSTC	White	35	67	Right	Married	Biopsy only/No	No/Unknown	Yes	Absent/Unknown	T2	N0	M0	No/Unknown	No/Unknown	Yes	No/Unknown	No/Unknown	No	Within normal limits	Within normal limits	Above normal and <1000 ng/ml	S1	Blank(s)	Blank(s)
7	0	0	Seminoma	White	46	45	Left	Other status	Biopsy only/No	No/Unknown	No/Unknown	Absent/Unknown	T1	N0	M0	No/Unknown	No/Unknown	No/Unknown	No/Unknown	No/Unknown	No	Less than 1.5 x N	Within normal limits	Within normal limits	S1	Blank(s)	Blank(s)
5	0	0	Seminoma	White	23	42	Left	Single	Biopsy only/No	No/Unknown	No/Unknown	Absent/Unknown	T1	N0	M0	No/Unknown	No/Unknown	No/Unknown	No/Unknown	No/Unknown	No	Within normal limits	Within normal limits	Within normal limits	S0	Blank(s)	Blank(s)
7	0	0	Seminoma	Other	30	22	Left	Single	Biopsy only/No	No/Unknown	No/Unknown	Absent/Unknown	T2	N0	M0	No/Unknown	No/Unknown	No/Unknown	No/Unknown	No/Unknown	No	Within normal limits	Within normal limits	Within normal limits	S0	Blank(s)	Blank(s)
4	0	0	Seminoma	White	28	13	Left	Married	Biopsy only/No	No/Unknown	Yes	Present	T1	N1	M0	No/Unknown	No/Unknown	No/Unknown	No/Unknown	No/Unknown	No	Within normal limits	Within normal limits	Within normal limits	S0	Blank(s)	Blank(s)
9	0	0	Seminoma	White	43	85	Left	Single	Biopsy only/No	No/Unknown	No/Unknown	Absent/Unknown	T1	N0	M0	No/Unknown	No/Unknown	No/Unknown	No/Unknown	No/Unknown	No	Within normal limits	Within normal limits	Within normal limits	S0	Blank(s)	Blank(s)
3	0	0	Seminoma	White	27	40	Left	Single	Biopsy only/No	No/Unknown	No/Unknown	Absent/Unknown	T2	N0	M0	No/Unknown	No/Unknown	No/Unknown	No/Unknown	No/Unknown	No	Within normal limits	Within normal limits	Within normal limits	S0	Blank(s)	Blank(s)
4	0	0	Seminoma	White	37	125	Right	Married	Biopsy only/No	No/Unknown	No/Unknown	Absent/Unknown	T1	N0	M0	No/Unknown	No/Unknown	No/Unknown	No/Unknown	No/Unknown	No	Within normal limits	Within normal limits	Within normal limits	S0	Blank(s)	Blank(s)
2	0	0	NGSTC	Other	26	34	Right	Single	Biopsy only/No	No/Unknown	Yes	Present	T1	N0	M0	No/Unknown	No/Unknown	No/Unknown	No/Unknown	No/Unknown	No	Within normal limits	Above normal and less than 5,000 (mIU/mL)	Within normal limits	S2	Blank(s)	Blank(s)
5	0	0	Seminoma	White	32	40	Right	Single	Biopsy only/No	No/Unknown	No/Unknown	Absent/Unknown	T1	N0	M0	No/Unknown	No/Unknown	No/Unknown	No/Unknown	No/Unknown	No	Within normal limits	Within normal limits	Within normal limits	S0	Blank(s)	Blank(s)
7	0	0	Seminoma	White	36	18	Left	Married	Biopsy only/No	No/Unknown	Yes	Absent/Unknown	T2	N0	M0	No/Unknown	No/Unknown	No/Unknown	No/Unknown	No/Unknown	No	Within normal limits	Within normal limits	Within normal limits	S0	Blank(s)	Blank(s)
3	0	0	NGSTC	White	25	40	Right	Single	Yes	No/Unknown	Yes	Absent/Unknown	T2	N1	M0	No/Unknown	No/Unknown	No/Unknown	No/Unknown	No/Unknown	No	Less than 1.5 x N	Above normal and less than 5,000 (mIU/mL)	Above normal and <1000 ng/ml	S2	Blank(s)	Blank(s)
1	0	0	Seminoma	White	56	26	Right	Single	Biopsy only/No	No/Unknown	No/Unknown	Absent/Unknown	T3	N1	M1a	No/Unknown	No/Unknown	No/Unknown	No/Unknown	No/Unknown	No	Within normal limits	Within normal limits	Within normal limits	S0	Blank(s)	Blank(s)
2	0	0	NGSTC	White	29	53	Right	Single	Biopsy only/No	No/Unknown	Yes	Absent/Unknown	T2	N0	M0	No/Unknown	No/Unknown	No/Unknown	No/Unknown	No/Unknown	No	Less than 1.5 x N	Above normal and less than 5,000 (mIU/mL)	Within normal limits	S2	Blank(s)	Blank(s)
2	0	0	NGSTC	White	27	55	Right	Single	Yes	No/Unknown	No/Unknown	Absent/Unknown	T2	N0	M0	No/Unknown	No/Unknown	No/Unknown	No/Unknown	No/Unknown	No	Within normal limits	Within normal limits	Within normal limits	S0	Blank(s)	Blank(s)
95	0	0	NGSTC	White	52	50	Right	Single	Yes	No/Unknown	Yes	Absent/Unknown	T1	N0	M0	No/Unknown	No/Unknown	No/Unknown	No/Unknown	No/Unknown	No	Within normal limits	Within normal limits	Within normal limits	S0	IIA	IIA
67	0	0	NGSTC	White	32	40	Left	Single	Biopsy only/No	No/Unknown	No/Unknown	Absent/Unknown	T1	N0	M0	No/Unknown	No/Unknown	No/Unknown	No/Unknown	No/Unknown	No	Within normal limits	Within normal limits	Within normal limits	S0	IA	IA
3	0	0	Seminoma	White	67	95	Left	Married	Biopsy only/No	No/Unknown	No/Unknown	Absent/Unknown	T1	N0	M0	No/Unknown	No/Unknown	No/Unknown	No/Unknown	No/Unknown	No	Within normal limits	Within normal limits	Within normal limits	S0	Blank(s)	Blank(s)
47	1	0	Seminoma	White	31	39	Right	Single	Biopsy only/No	No/Unknown	Yes	Present	T1	N0	M0	No/Unknown	No/Unknown	No/Unknown	No/Unknown	No/Unknown	No	Within normal limits	Within normal limits	Within normal limits	S0	IB	IB
49	0	0	Seminoma	White	51	32	Left	Married	Biopsy only/No	No/Unknown	No/Unknown	Present	T2	N0	M0	No/Unknown	No/Unknown	No/Unknown	No/Unknown	No/Unknown	No	Within normal limits	Within normal limits	Above normal and <1000 ng/ml	S1	IB	IB
87	0	0	Seminoma	White	63	48	Left	Married	Biopsy only/No	No/Unknown	No/Unknown	Absent/Unknown	T2	N0	M0	No/Unknown	No/Unknown	No/Unknown	No/Unknown	No/Unknown	No	Less than 1.5 x N	Within normal limits	Within normal limits	S1	IS	IS
87	0	0	Seminoma	White	39	52	Left	Married	Biopsy only/No	No/Unknown	No/Unknown	Absent/Unknown	T1	N0	M0	No/Unknown	No/Unknown	No/Unknown	No/Unknown	No/Unknown	No	Within normal limits	Within normal limits	Within normal limits	S0	IA	IA
75	0	0	NGSTC	White	22	47	Right	Single	Biopsy only/No	No/Unknown	Yes	Present	T1	N2	M1a	No/Unknown	No/Unknown	No/Unknown	No/Unknown	No/Unknown	No	Within normal limits	Within normal limits	Within normal limits	S0	IB	IB
118	0	0	Seminoma	White	44	65	Right	Married	Biopsy only/No	No/Unknown	No/Unknown	Absent/Unknown	T1	N0	M0	No/Unknown	No/Unknown	No/Unknown	No/Unknown	No/Unknown	No	Within normal limits	Within normal limits	Within normal limits	S0	IS	IS
4	0	0	Seminoma	White	48	35	Right	Married	Biopsy only/No	No/Unknown	No/Unknown	Present	T2	N0	M0	No/Unknown	No/Unknown	No/Unknown	No/Unknown	No/Unknown	No	Within normal limits	Within normal limits	Within normal limits	S0	Blank(s)	Blank(s)
108	0	0	NGSTC	White	39	51	Right	Single	Yes	No/Unknown	Yes	Present	T1	N0	M0	No/Unknown	No/Unknown	No/Unknown	No/Unknown	No/Unknown	No	Less than 1.5 x N	Above normal and less than 5,000 (mIU/mL)	1000 - 9999 ng/ml	S2	IIIB	IIIB
53	1	0	Seminoma	White	54	24	Left	Single	Biopsy only/No	No/Unknown	Yes	Absent/Unknown	T1	N0	M0	No/Unknown	No/Unknown	No/Unknown	No/Unknown	No/Unknown	No	Within normal limits	Within normal limits	Within normal limits	S0	IA	IA
107	0	0	Seminoma	White	39	60	Right	Married	Biopsy only/No	No/Unknown	Yes	Absent/Unknown	T2	N0	M1b	No/Unknown	No/Unknown	No/Unknown	No/Unknown	No/Unknown	No	1.5 to 10 x N	Above normal and less than 5,000 (mIU/mL)	Within normal limits	S2	IIIB	IIIB
105	0	0	NGSTC	White	39	29	Right	Single	Biopsy only/No	No/Unknown	No/Unknown	Present	T2	N1	M0	No/Unknown	No/Unknown	No/Unknown	No/Unknown	No/Unknown	No	Less than 1.5 x N	Within normal limits	Within normal limits	S1	IS	IS
100	0	0	Seminoma	White	45	93	Left	Married	Biopsy only/No	No/Unknown	No/Unknown	Present	T2	N0	M0	No/Unknown	No/Unknown	No/Unknown	No/Unknown	No/Unknown	No	Within normal limits	Within normal limits	Within normal limits	S0	IB	IB
100	0	0	NGSTC	White	31	90	Left	Single	Biopsy only/No	No/Unknown	No/Unknown	Absent/Unknown	T1	N0	M0	No/Unknown	No/Unknown	No/Unknown	No/Unknown	No/Unknown	No	1.5 to 10 x N	Within normal limits	Above normal and <1000 ng/ml	S2	IS	IS
103	0	0	NGSTC	White	31	25	Left	Married	Yes	No/Unknown	Yes	Present	T1	N0	M0	No/Unknown	No/Unknown	No/Unknown	No/Unknown	No/Unknown	No	Within normal limits	Within normal limits	Within normal limits	S0	IIA	IIA
100	0	0	NGSTC	White	26	72	Left	Single	Biopsy only/No	No/Unknown	Yes	Present	T1	N0	M0	No/Unknown	No/Unknown	No/Unknown	No/Unknown	No/Unknown	No	Within normal limits	Within normal limits	Within normal limits	S0	IB	IB
101	0	0	Seminoma	White	47	15	Left	Married	Biopsy only/No	Yes	No/Unknown	Present	T4	N3	M0	No/Unknown	No/Unknown	No/Unknown	No/Unknown	No/Unknown	No	Within normal limits	Within normal limits	Within normal limits	S0	IB	IB
105	0	0	NGSTC	White	21	38	Right	Single	Biopsy only/No	No/Unknown	Yes	Absent/Unknown	T1	N0	M0	No/Unknown	No/Unknown	No/Unknown	Yes	No/Unknown	No	Less than 1.5 x N	5,000-50,000 mIU/mL	Above normal and <1000 ng/ml	S1	IIIB	IIIB
107	0	0	Seminoma	Black	22	27	Left	Single	Biopsy only/No	No/Unknown	No/Unknown	Absent/Unknown	T2	N0	M1a	No/Unknown	No/Unknown	No/Unknown	No/Unknown	No/Unknown	No	Within normal limits	Within normal limits	Within normal limits	S0	IA	IA
96	0	0	NGSTC	White	35	132	Left	Married	Biopsy only/No	No/Unknown	No/Unknown	Absent/Unknown	T1	N0	M0	No/Unknown	No/Unknown	No/Unknown	No/Unknown	No/Unknown	No	Within normal limits	Within normal limits	Within normal limits	S0	IA	IA
98	0	0	Seminoma	White	24	42	Left	Single	Biopsy only/No	No/Unknown	No/Unknown	Absent/Unknown	T1	N1	M0	No/Unknown	No/Unknown	No/Unknown	No/Unknown	No/Unknown	No	Within normal limits	Within normal limits	Within normal limits	S0	IA	IA
54	0	0	NGSTC	White	21	18	Left	Single	Biopsy only/No	No/Unknown	No/Unknown	Present	T2	N2	M1a	No/Unknown	No/Unknown	No/Unknown	No/Unknown	No/Unknown	No	Within normal limits	Within normal limits	Within normal limits	S0	IB	IB
81	0	0	Seminoma	White	29	55	Right	Single	Biopsy only/No	No/Unknown	Yes	Present	T1	N3	M0	No/Unknown	No/Unknown	No/Unknown	No/Unknown	No/Unknown	No	Within normal limits	Within normal limits	Within normal limits	S0	IIB	IIB
107	0	0	Seminoma	White	34	70	Right	Married	Biopsy only/No	No/Unknown	No/Unknown	Absent/Unknown	T1	N0	M0	No/Unknown	No/Unknown	No/Unknown	No/Unknown	No/Unknown	No	Within normal limits	Within normal limits	Above normal and <1000 ng/ml	S1	IA	IA
106	0	0	NGSTC	Black	35	44	Left	Other status	Biopsy only/No	No/Unknown	No/Unknown	Absent/Unknown	T2	N2	M0	No/Unknown	No/Unknown	No/Unknown	No/Unknown	No/Unknown	No	Within normal limits	Within normal limits	Within normal limits	S0	IA	IA
98	0	0	Seminoma	White	36	130	Right	Married	Biopsy only/No	No/Unknown	No/Unknown	Absent/Unknown	T1	N0	M0	No/Unknown	No/Unknown	No/Unknown	No/Unknown	No/Unknown	No	Within normal limits	Within normal limits	Within normal limits	S0	IA	IA
55	0	0	NGSTC	White	32	92	Right	Other status	Biopsy only/No	No/Unknown	Yes	Absent/Unknown	T2	N0	M0	No/Unknown	No/Unknown	No/Unknown	No/Unknown	No/Unknown	No	1.5 to 10 x N	Within normal limits	Within normal limits	S2	IIIB	IIIB
3	0	0	Seminoma	White	30	110	Right	Single	Biopsy only/No	Yes	No/Unknown	Absent/Unknown	T2	N0	M0	No/Unknown	No/Unknown	No/Unknown	No/Unknown	No/Unknown	No	Less than 1.5 x N	Within normal limits	Within normal limits	S1	IS	IS
103	0	0	NGSTC	White	39	29	Left	Married	Yes	No/Unknown	No/Unknown	Present	T2	N1	M0	No/Unknown	No/Unknown	No/Unknown	No/Unknown	No/Unknown	No	Within normal limits	Within normal limits	Within normal limits	S0	IB	IB
97	0	0	Seminoma	White	28	40	Left	Single	Biopsy only/No	No/Unknown	Yes	Absent/Unknown	T2	N0	M0	No/Unknown	No/Unknown	No/Unknown	No/Unknown	No/Unknown	No	Within normal limits	Within normal limits	Within normal limits	S0	IA	IA
96	0	0	Seminoma	White	38	21	Left	Married	Biopsy only/No	No/Unknown	Yes	Absent/Unknown	T1	N0	M0	No/Unknown	No/Unknown	No/Unknown	No/Unknown	No/Unknown	No	1.5 to 10 x N	Within normal limits	Within normal limits	S2	IIIB	IIIB
2	1	0	NGSTC	Other	63	10	Left	Married	Biopsy only/No	No/Unknown	Yes	Present	T2	N0	M0	No/Unknown	No/Unknown	No/Unknown	Yes	No/Unknown	No	Within normal limits	Above normal and less than 5,000 (mIU/mL)	Above normal and <1000 ng/ml	S2	IIIA	IIIA
98	0	0	Seminoma	White	40	52	Right	Married	Biopsy only/No	Yes	No/Unknown	Absent/Unknown	T2	N0	M0	No/Unknown	No/Unknown	No/Unknown	No/Unknown	No/Unknown	No	Within normal limits	Within normal limits	Within normal limits	S0	IA	IA
97	0	0	NGSTC	White	34	75	Right	Single	Biopsy only/No	No/Unknown	No/Unknown	Present	T2	N3	M0	No/Unknown	No/Unknown	No/Unknown	No/Unknown	No/Unknown	No	Within normal limits	Within normal limits	Above normal and <1000 ng/ml	S1	IS	IS
98	0	0	NGSTC	White	17	53	Right	Single	Yes	No/Unknown	No/Unknown	Absent/Unknown	T2	N0	M0	No/Unknown	No/Unknown	No/Unknown	No/Unknown	No/Unknown	No	Within normal limits	Within normal limits	Within normal limits	S0	IS	IS
97	0	0	Seminoma	White	23	22	Left	Single	Biopsy only/No	No/Unknown	No/Unknown	Absent/Unknown	T1	N0	M0	No/Unknown	No/Unknown	No/Unknown	No/Unknown	No/Unknown	No	Within normal limits	Within normal limits	Within normal limits	S0	IA	IA
101	0	0	Seminoma	White	45	60	Right	Married	Biopsy only/No	No/Unknown	No/Unknown	Present	T1	N0	M0	No/Unknown	No/Unknown	No/Unknown	No/Unknown	No/Unknown	No	Within normal limits	Within normal limits	Within normal limits	S0	IB	IB
102	0	0	Seminoma	White	28	38	Left	Single	Biopsy only/No	Yes	No/Unknown	Present	T2	N0	M0	No/Unknown	No/Unknown	No/Unknown	No/Unknown	No/Unknown	No	elevated after orchiectomy	Within normal limits	Within normal limits	S1	IIA	IIA
105	0	0	NGSTC	White	23	28	Right	Single	Yes	No/Unknown	No/Unknown	Absent/Unknown	T1	N0	M0	No/Unknown	No/Unknown	No/Unknown	No/Unknown	No/Unknown	No	Within normal limits	Within normal limits	Within normal limits	S0	IIA	IIA
101	0	0	NGSTC	White	25	70	Left	Single	Yes	No/Unknown	Yes	Present	T2	N0	M0	No/Unknown	No/Unknown	No/Unknown	No/Unknown	No/Unknown	No	Within normal limits	Within normal limits	Above normal and <1000 ng/ml	S1	IIB	IIB
94	0	0	Seminoma	White	32	32	Right	Married	Biopsy only/No	No/Unknown	No/Unknown	Absent/Unknown	T2	N0	M0	No/Unknown	No/Unknown	No/Unknown	No/Unknown	No/Unknown	No	Within normal limits	Within normal limits	Within normal limits	S0	IS	IS
90	0	0	Seminoma	White	29	9	Right	Single	Biopsy only/No	No/Unknown	No/Unknown	Present	T2	N3	M1a	No/Unknown	No/Unknown	No/Unknown	No/Unknown	No/Unknown	No	Within normal limits	Within normal limits	Within normal limits	S0	IB	IB
92	0	0	Seminoma	White	23	58	Right	Single	Biopsy only/No	No/Unknown	No/Unknown	Absent/Unknown	T2	N0	M0	No/Unknown	No/Unknown	No/Unknown	No/Unknown	No/Unknown	No	Within normal limits	Within normal limits	Within normal limits	S0	IA	IA
88	0	0	NGSTC	White	23	47	Right	Single	Yes	No/Unknown	Yes	Present	T1	N3	M0	No/Unknown	No/Unknown	No/Unknown	No/Unknown	No/Unknown	No	Within normal limits	Within normal limits	Within normal limits	S0	IIB	IIB
89	0	0	NGSTC	White	23	12	Right	Single	Biopsy only/No	No/Unknown	No/Unknown	Absent/Unknown	T1	N1	M0	No/Unknown	No/Unknown	No/Unknown	No/Unknown	No/Unknown	No	Within normal limits	Within normal limits	Within normal limits	S0	IA	IA
93	0	0	NGSTC	White	44	45	Left	Married	Biopsy only/No	No/Unknown	No/Unknown	Absent/Unknown	T1	N0	M0	No/Unknown	No/Unknown	No/Unknown	No/Unknown	No/Unknown	No	Within normal limits	Within normal limits	Within normal limits	S0	IA	IA
87	0	0	Seminoma	White	43	50	Left	Married	Biopsy only/No	Yes	No/Unknown	Absent/Unknown	T1	N0	M0	No/Unknown	No/Unknown	No/Unknown	No/Unknown	No/Unknown	No	Within normal limits	Within normal limits	Within normal limits	S0	IA	IA
89	0	0	NGSTC	White	31	5	Right	Single	Biopsy only/No	No/Unknown	Yes	Present	T2	N0	M0	No/Unknown	No/Unknown	No/Unknown	Yes	No/Unknown	No	Within normal limits	Within normal limits	Within normal limits	S0	IIIA	IIIA
86	0	0	Seminoma	White	45	20	Left	Married	Biopsy only/No	Yes	No/Unknown	Absent/Unknown	T2	N0	M0	No/Unknown	No/Unknown	No/Unknown	No/Unknown	No/Unknown	No	Within normal limits	Within normal limits	Within normal limits	S0	IA	IA
89	0	0	Seminoma	White	39	50	Right	Single	Biopsy only/No	No/Unknown	No/Unknown	Absent/Unknown	T3	N2	M1a	No/Unknown	No/Unknown	No/Unknown	No/Unknown	No/Unknown	No	Within normal limits	Within normal limits	Within normal limits	S0	IA	IA
13	0	0	Seminoma	White	68	30	Left	Single	Biopsy only/No	No/Unknown	No/Unknown	Absent/Unknown	T1	N1	M1b	No/Unknown	No/Unknown	No/Unknown	No/Unknown	No/Unknown	No	Within normal limits	Within normal limits	Within normal limits	S0	Blank(s)	Blank(s)
89	0	0	NGSTC	White	22	22	Right	Single	Biopsy only/No	No/Unknown	Yes	Present	T2	N1	M0	No/Unknown	No/Unknown	No/Unknown	No/Unknown	No/Unknown	No	Less than 1.5 x N	Above normal and less than 5,000 (mIU/mL)	Above normal and <1000 ng/ml	S2	IS	IS
7	0	0	NGSTC	White	27	30	Left	Single	Biopsy only/No	No/Unknown	Yes	Absent/Unknown	T2	N0	M0	No/Unknown	No/Unknown	No/Unknown	Yes	No/Unknown	No	Within normal limits	Above normal and less than 5,000 (mIU/mL)	Within normal limits	S2	IIIA	IIIA
88	0	0	Seminoma	White	45	35	Right	Married	Biopsy only/No	No/Unknown	No/Unknown	Absent/Unknown	T2	N0	M0	No/Unknown	No/Unknown	No/Unknown	No/Unknown	No/Unknown	No	Within normal limits	Within normal limits	Within normal limits	S0	IA	IA
91	0	0	Seminoma	White	37	55	Right	Married	Biopsy only/No	No/Unknown	Yes	Absent/Unknown	T1	N0	M0	No/Unknown	No/Unknown	No/Unknown	No/Unknown	No/Unknown	No	Within normal limits	Within normal limits	Within normal limits	S0	IA	IA
84	0	0	NGSTC	White	35	42	Left	Single	Yes	No/Unknown	Yes	Present	T1	N0	M0	No/Unknown	No/Unknown	No/Unknown	No/Unknown	No/Unknown	No	Within normal limits	Within normal limits	Within normal limits	S0	IIB	IIB
84	0	0	Seminoma	White	44	16	Right	Married	Biopsy only/No	No/Unknown	No/Unknown	Present	T2	N0	M0	No/Unknown	No/Unknown	No/Unknown	No/Unknown	No/Unknown	No	Within normal limits	Within normal limits	Within normal limits	S0	IB	IB
2	0	0	Seminoma	White	62	85	Right	Single	Biopsy only/No	No/Unknown	Yes	Absent/Unknown	T1	N0	M0	No/Unknown	No/Unknown	No/Unknown	No/Unknown	No/Unknown	No	Within normal limits	Within normal limits	Within normal limits	S0	Blank(s)	Blank(s)
95	0	0	NGSTC	White	25	44	Right	Single	Biopsy only/No	No/Unknown	No/Unknown	Absent/Unknown	T1	N0	M0	No/Unknown	No/Unknown	No/Unknown	No/Unknown	No/Unknown	No	Within normal limits	Within normal limits	Within normal limits	S0	IS	IS
94	0	0	Seminoma	White	26	35	Left	Single	Biopsy only/No	No/Unknown	No/Unknown	Absent/Unknown	T2	N0	M0	No/Unknown	No/Unknown	No/Unknown	No/Unknown	No/Unknown	No	Within normal limits	Within normal limits	Within normal limits	S0	IA	IA
84	0	0	NGSTC	White	23	43	Right	Single	Yes	No/Unknown	Yes	Absent/Unknown	T2	N2	M0	No/Unknown	No/Unknown	No/Unknown	No/Unknown	No/Unknown	No	Within normal limits	Within normal limits	Within normal limits	S0	IIIA	IIIA
84	0	0	NGSTC	White	21	35	Left	Single	Yes	No/Unknown	Yes	Present	T2	N0	M0	No/Unknown	No/Unknown	No/Unknown	No/Unknown	No/Unknown	No	Within normal limits	elevated after orchiectomy	Within normal limits	S1	IIA	IIA
4	0	0	Seminoma	White	27	55	Left	Single	Biopsy only/No	No/Unknown	No/Unknown	Absent/Unknown	T2	N0	M0	No/Unknown	No/Unknown	No/Unknown	No/Unknown	No/Unknown	No	Within normal limits	Within normal limits	Within normal limits	S0	IA	IA
93	0	0	NGSTC	White	24	35	Left	Single	Biopsy only/No	No/Unknown	Yes	Absent/Unknown	T1	N0	M0	No/Unknown	No/Unknown	No/Unknown	No/Unknown	No/Unknown	No	elevated after orchiectomy	5,000-50,000 mIU/mL	Within normal limits	S1	IIIB	IIIB
95	0	0	Seminoma	White	39	25	Right	Married	Biopsy only/No	No/Unknown	No/Unknown	Present	T1	N0	M0	No/Unknown	No/Unknown	No/Unknown	No/Unknown	No/Unknown	No	Within normal limits	Within normal limits	Within normal limits	S0	IB	IB
91	0	0	Seminoma	White	49	36	Left	Single	Biopsy only/No	Yes	No/Unknown	Present	T2	N0	M0	No/Unknown	No/Unknown	No/Unknown	No/Unknown	No/Unknown	No	Within normal limits	Within normal limits	Within normal limits	S0	IIA	IIA
88	0	0	NGSTC	White	27	16	Right	Single	Biopsy only/No	No/Unknown	No/Unknown	Absent/Unknown	T3	N0	M0	No/Unknown	Yes	No/Unknown	No/Unknown	No/Unknown	No	Less than 1.5 x N	Within normal limits	Within normal limits	S1	IIIC	IIIC
91	0	0	NGSTC	White	34	39	Right	Single	Biopsy only/No	No/Unknown	Yes	Present	T1	N0	M0	No/Unknown	No/Unknown	No/Unknown	No/Unknown	No/Unknown	No	1.5 to 10 x N	Within normal limits	Within normal limits	S2	IIIB	IIIB
74	0	0	Seminoma	White	35	45	Left	Single	Biopsy only/No	No/Unknown	Yes	Present	T1	N0	M0	No/Unknown	No/Unknown	No/Unknown	No/Unknown	No/Unknown	No	Within normal limits	Within normal limits	Within normal limits	S0	IB	IB
89	0	0	NGSTC	White	31	110	Right	Single	Biopsy only/No	No/Unknown	Yes	Present	T1	N0	M0	No/Unknown	No/Unknown	No/Unknown	Yes	No/Unknown	No	Within normal limits	Within normal limits	Within normal limits	S0	IIIA	IIIA
87	0	0	Seminoma	Black	30	14	Left	Married	Biopsy only/No	Yes	No/Unknown	Absent/Unknown	T1	N0	M0	No/Unknown	No/Unknown	No/Unknown	No/Unknown	No/Unknown	No	Within normal limits	Within normal limits	Within normal limits	S0	IIA	IIA
84	0	0	NGSTC	White	24	54	Left	Single	Biopsy only/No	No/Unknown	No/Unknown	Absent/Unknown	T1	N0	M0	No/Unknown	No/Unknown	No/Unknown	No/Unknown	No/Unknown	No	elevated after orchiectomy	Within normal limits	Within normal limits	S1	IS	IS
78	0	0	Seminoma	White	64	31	Right	Married	Biopsy only/No	No/Unknown	No/Unknown	Absent/Unknown	T1	N0	M0	No/Unknown	No/Unknown	No/Unknown	No/Unknown	No/Unknown	No	Less than 1.5 x N	Within normal limits	Above normal and <1000 ng/ml	S1	IS	IS
40	0	0	NGSTC	White	33	89	Right	Married	Yes	No/Unknown	No/Unknown	Absent/Unknown	T1	N1	M1b	No/Unknown	No/Unknown	No/Unknown	No/Unknown	No/Unknown	No	Within normal limits	Above normal and less than 5,000 (mIU/mL)	Above normal and <1000 ng/ml	S2	IS	IS
77	0	0	NGSTC	White	34	23	Left	Single	Biopsy only/No	No/Unknown	No/Unknown	Absent/Unknown	T2	N2	M0	No/Unknown	No/Unknown	No/Unknown	No/Unknown	No/Unknown	No	Within normal limits	Within normal limits	Within normal limits	S0	IA	IA
82	0	0	Seminoma	Other	29	15	Right	Married	Biopsy only/No	No/Unknown	No/Unknown	Absent/Unknown	T1	N2	M0	No/Unknown	No/Unknown	No/Unknown	No/Unknown	No/Unknown	No	Within normal limits	Within normal limits	Within normal limits	S0	IA	IA
82	0	0	Seminoma	White	32	11	Left	Married	Biopsy only/No	No/Unknown	No/Unknown	Absent/Unknown	T1	N0	M0	No/Unknown	No/Unknown	No/Unknown	No/Unknown	No/Unknown	No	Within normal limits	Within normal limits	Within normal limits	S0	IA	IA
79	0	0	NGSTC	White	36	11	Right	Married	Biopsy only/No	No/Unknown	No/Unknown	Present	T2	N0	M0	No/Unknown	No/Unknown	No/Unknown	No/Unknown	No/Unknown	No	Within normal limits	Within normal limits	Above normal and <1000 ng/ml	S1	IS	IS
74	0	0	NGSTC	White	25	98	Right	Single	Biopsy only/No	No/Unknown	Yes	Present	T1	N0	M0	No/Unknown	No/Unknown	No/Unknown	No/Unknown	No/Unknown	No	Within normal limits	Within normal limits	Within normal limits	S0	IB	IB
69	0	0	Seminoma	White	33	30	Right	Married	Biopsy only/No	No/Unknown	No/Unknown	Present	T1	N0	M0	No/Unknown	No/Unknown	No/Unknown	No/Unknown	No/Unknown	No	Within normal limits	Within normal limits	Within normal limits	S0	IB	IB
76	0	0	Seminoma	White	71	66	Left	Married	Biopsy only/No	No/Unknown	No/Unknown	Absent/Unknown	T1	N1	M0	No/Unknown	No/Unknown	No/Unknown	No/Unknown	No/Unknown	No	Within normal limits	Within normal limits	Within normal limits	S0	IA	IA
79	0	0	NGSTC	White	25	90	Left	Single	Yes	No/Unknown	Yes	Present	T1	N3	M0	No/Unknown	No/Unknown	No/Unknown	No/Unknown	No/Unknown	No	Within normal limits	Within normal limits	Within normal limits	S0	IB	IB
72	0	0	NGSTC	White	25	70	Left	Single	Yes	No/Unknown	Yes	Present	T1	N0	M0	No/Unknown	No/Unknown	No/Unknown	No/Unknown	No/Unknown	No	Within normal limits	Within normal limits	Within normal limits	S0	IIA	IIA
78	0	0	Seminoma	White	29	13	Right	Single	Biopsy only/No	No/Unknown	No/Unknown	Present	T1	N3	M0	No/Unknown	No/Unknown	No/Unknown	No/Unknown	No/Unknown	No	Within normal limits	Within normal limits	Within normal limits	S0	IB	IB
78	0	0	NGSTC	White	57	60	Left	Married	Yes	No/Unknown	Yes	Present	T3	N3	M1b	No/Unknown	No/Unknown	No/Unknown	Yes	No/Unknown	No	1.5 to 10 x N	5,000-50,000 mIU/mL	Within normal limits	S2	IIIB	IIIB
74	0	0	NGSTC	White	20	40	Right	Single	Biopsy only/No	No/Unknown	Yes	Absent/Unknown	T2	N0	M0	No/Unknown	No/Unknown	No/Unknown	No/Unknown	No/Unknown	No	Within normal limits	Within normal limits	Within normal limits	S0	IA	IA
77	0	0	NGSTC	White	23	60	Right	Single	Biopsy only/No	No/Unknown	No/Unknown	Absent/Unknown	T1	N0	M0	No/Unknown	No/Unknown	No/Unknown	No/Unknown	No/Unknown	No	Within normal limits	Within normal limits	Within normal limits	S0	IA	IA
77	0	0	NGSTC	White	32	53	Left	Married	Biopsy only/No	No/Unknown	No/Unknown	Absent/Unknown	T2	N0	M1a	No/Unknown	No/Unknown	No/Unknown	No/Unknown	No/Unknown	No	Within normal limits	Within normal limits	Within normal limits	S0	IA	IA
73	0	0	Seminoma	Black	42	14	Right	Married	Biopsy only/No	No/Unknown	No/Unknown	Absent/Unknown	T3	N3	M1b	No/Unknown	No/Unknown	No/Unknown	No/Unknown	No/Unknown	No	Within normal limits	Within normal limits	Within normal limits	S0	IA	IA
74	0	0	NGSTC	Other	32	87	Left	Single	Yes	No/Unknown	No/Unknown	Present	T1	N0	M0	No/Unknown	No/Unknown	No/Unknown	No/Unknown	No/Unknown	No	Within normal limits	Within normal limits	Above normal and <1000 ng/ml	S1	IS	IS
72	0	0	NGSTC	White	29	100	Right	Single	Biopsy only/No	No/Unknown	Yes	Absent/Unknown	T2	N0	M0	No/Unknown	No/Unknown	No/Unknown	No/Unknown	No/Unknown	No	Within normal limits	Within normal limits	Above normal and <1000 ng/ml	S1	IIC	IIC
81	0	0	NGSTC	White	35	73	Right	Single	Biopsy only/No	No/Unknown	Yes	Present	T3	N2	M0	No/Unknown	No/Unknown	No/Unknown	No/Unknown	No/Unknown	No	Within normal limits	Within normal limits	Within normal limits	S0	IB	IB
74	0	0	NGSTC	White	27	38	Right	Married	Biopsy only/No	No/Unknown	No/Unknown	Absent/Unknown	T2	N1	M0	No/Unknown	No/Unknown	No/Unknown	No/Unknown	No/Unknown	No	Within normal limits	Within normal limits	Above normal and <1000 ng/ml	S1	IS	IS
75	0	0	NGSTC	White	24	187	Right	Single	Yes	No/Unknown	Yes	Present	T2	N1	M0	No/Unknown	No/Unknown	No/Unknown	No/Unknown	No/Unknown	No	Within normal limits	Within normal limits	Within normal limits	S0	IIB	IIB
80	0	0	NGSTC	Black	31	55	Right	Single	Biopsy only/No	No/Unknown	Yes	Present	T1	N0	M0	No/Unknown	No/Unknown	No/Unknown	Yes	No/Unknown	No	Within normal limits	Within normal limits	Within normal limits	S0	IIIA	IIIA
81	0	0	NGSTC	White	46	29	Right	Other status	Biopsy only/No	No/Unknown	No/Unknown	Absent/Unknown	T1	N0	M0	No/Unknown	No/Unknown	No/Unknown	No/Unknown	No/Unknown	No	Within normal limits	Within normal limits	Within normal limits	S0	IA	IA
77	0	0	Seminoma	White	49	30	Left	Single	Biopsy only/No	No/Unknown	Yes	Absent/Unknown	T2	N0	M0	No/Unknown	No/Unknown	No/Unknown	No/Unknown	No/Unknown	No	Within normal limits	Within normal limits	Within normal limits	S0	IIC	IIC
56	0	0	Seminoma	White	63	33	Right	Married	Biopsy only/No	No/Unknown	No/Unknown	Present	T1	N0	M0	No/Unknown	No/Unknown	No/Unknown	No/Unknown	No/Unknown	No	Within normal limits	Within normal limits	Within normal limits	S0	IB	IB
73	0	0	Seminoma	White	41	25	Right	Married	Biopsy only/No	No/Unknown	No/Unknown	Absent/Unknown	T1	N3	M0	No/Unknown	No/Unknown	No/Unknown	No/Unknown	No/Unknown	No	Within normal limits	Within normal limits	Above normal and <1000 ng/ml	S1	IA	IA
77	0	0	Seminoma	White	42	18	Right	Married	Biopsy only/No	No/Unknown	No/Unknown	Absent/Unknown	T3	N2	M1a	No/Unknown	No/Unknown	No/Unknown	No/Unknown	No/Unknown	No	Within normal limits	Within normal limits	Within normal limits	S0	IA	IA
67	0	0	Seminoma	White	42	40	Right	Married	Biopsy only/No	No/Unknown	No/Unknown	Absent/Unknown	T2	N0	M0	No/Unknown	No/Unknown	No/Unknown	No/Unknown	No/Unknown	No	Within normal limits	Within normal limits	Within normal limits	S0	UNK Stage	UNK Stage
80	0	0	NGSTC	White	39	60	Left	Single	Biopsy only/No	No/Unknown	No/Unknown	Absent/Unknown	T1	N0	M0	No/Unknown	No/Unknown	No/Unknown	No/Unknown	No/Unknown	No	Within normal limits	Within normal limits	Above normal and <1000 ng/ml	S1	IA	IA
77	0	0	NGSTC	White	25	29	Right	Single	Biopsy only/No	No/Unknown	Yes	Absent/Unknown	T2	N1	M0	No/Unknown	No/Unknown	No/Unknown	No/Unknown	No/Unknown	No	Within normal limits	Within normal limits	Above normal and <1000 ng/ml	S1	IS	IS
74	0	0	NGSTC	White	22	47	Left	Single	Biopsy only/No	No/Unknown	No/Unknown	Absent/Unknown	T1	N0	M0	No/Unknown	No/Unknown	No/Unknown	No/Unknown	No/Unknown	No	Within normal limits	Within normal limits	Above normal and <1000 ng/ml	S1	IS	IS
76	0	0	Seminoma	White	30	19	Left	Married	Biopsy only/No	No/Unknown	No/Unknown	Absent/Unknown	T1	N0	M0	No/Unknown	No/Unknown	No/Unknown	No/Unknown	No/Unknown	No	Within normal limits	Within normal limits	Within normal limits	S0	IA	IA
76	0	0	NGSTC	White	21	31	Right	Single	Yes	No/Unknown	Yes	Present	T1	N0	M0	No/Unknown	No/Unknown	No/Unknown	No/Unknown	No/Unknown	No	Less than 1.5 x N	Within normal limits	1000 - 9999 ng/ml	S2	IIIB	IIIB
22	1	1	NGSTC	White	32	37	Left	Single	Yes	No/Unknown	Yes	Present	T1	N0	M0	No/Unknown	No/Unknown	No/Unknown	No/Unknown	No/Unknown	No	elevated after orchiectomy	5,000-50,000 mIU/mL	Greater than or equal to 10, 000 ng/ml	S3	IIIB	IIIB
73	0	0	NGSTC	White	37	18	Left	Married	Biopsy only/No	No/Unknown	Yes	Present	T2	N3	M0	No/Unknown	No/Unknown	No/Unknown	Yes	No/Unknown	No	Within normal limits	Above normal and less than 5,000 (mIU/mL)	Within normal limits	S2	IIIA	IIIA
73	0	0	NGSTC	White	32	78	Left	Married	Biopsy only/No	No/Unknown	Yes	Present	T1	N0	M0	No/Unknown	No/Unknown	No/Unknown	No/Unknown	No/Unknown	No	Less than 1.5 x N	Within normal limits	Within normal limits	S1	IS	IS
72	0	0	Seminoma	White	27	37	Left	Single	Biopsy only/No	No/Unknown	No/Unknown	Absent/Unknown	T2	N0	M0	No/Unknown	No/Unknown	No/Unknown	No/Unknown	No/Unknown	No	Within normal limits	Within normal limits	Within normal limits	S0	IA	IA
67	0	0	Seminoma	White	33	50	Left	Married	Biopsy only/No	Yes	No/Unknown	Absent/Unknown	T1	N0	M0	No/Unknown	No/Unknown	No/Unknown	No/Unknown	No/Unknown	No	Within normal limits	Within normal limits	Within normal limits	S0	IA	IA
66	0	0	Seminoma	White	26	26	Left	Single	Biopsy only/No	No/Unknown	No/Unknown	Present	T2	N0	M0	No/Unknown	No/Unknown	No/Unknown	No/Unknown	No/Unknown	No	Within normal limits	Within normal limits	Within normal limits	S0	IB	IB
70	0	0	NGSTC	White	18	24	Left	Single	Biopsy only/No	No/Unknown	No/Unknown	Absent/Unknown	T1	N0	M0	No/Unknown	No/Unknown	No/Unknown	No/Unknown	No/Unknown	No	Within normal limits	Within normal limits	Within normal limits	S0	IA	IA
4	0	0	Seminoma	White	46	25	Right	Married	Biopsy only/No	No/Unknown	No/Unknown	Absent/Unknown	T1	N0	M0	No/Unknown	No/Unknown	No/Unknown	No/Unknown	No/Unknown	No	Within normal limits	Within normal limits	Within normal limits	S0	IA	IA
2	0	0	Seminoma	Other	41	115	Left	Married	Biopsy only/No	No/Unknown	Yes	Absent/Unknown	T1	N0	M1b	No/Unknown	No/Unknown	No/Unknown	No/Unknown	No/Unknown	No	Less than 1.5 x N	Within normal limits	Within normal limits	S1	IS	IS
68	0	0	Seminoma	White	50	62	Left	Married	Biopsy only/No	No/Unknown	Yes	Absent/Unknown	T1	N0	M0	No/Unknown	No/Unknown	No/Unknown	No/Unknown	No/Unknown	No	Within normal limits	Within normal limits	Within normal limits	S0	IA	IA
66	0	0	Seminoma	White	52	55	Right	Married	Biopsy only/No	No/Unknown	No/Unknown	Absent/Unknown	T1	N0	M0	No/Unknown	No/Unknown	No/Unknown	No/Unknown	No/Unknown	No	Within normal limits	Within normal limits	Within normal limits	S0	IA	IA
68	0	0	Seminoma	White	30	34	Left	Other status	Biopsy only/No	No/Unknown	No/Unknown	Absent/Unknown	T1	N0	M0	No/Unknown	No/Unknown	No/Unknown	No/Unknown	No/Unknown	No	Within normal limits	Within normal limits	Within normal limits	S0	IA	IA
65	0	0	Seminoma	White	58	67	Left	Married	Biopsy only/No	Yes	No/Unknown	Present	T1	N0	M0	No/Unknown	No/Unknown	No/Unknown	No/Unknown	No/Unknown	No	Within normal limits	Within normal limits	Within normal limits	S0	IIA	IIA
18	0	0	Seminoma	White	33	40	Left	Married	Biopsy only/No	Yes	No/Unknown	Present	T2	N2	M0	No/Unknown	No/Unknown	No/Unknown	No/Unknown	No/Unknown	No	Within normal limits	Within normal limits	Above normal and <1000 ng/ml	S1	IB	IB
62	0	0	NGSTC	White	27	36	Left	Other status	Biopsy only/No	No/Unknown	Yes	Absent/Unknown	T1	N0	M0	No/Unknown	No/Unknown	No/Unknown	No/Unknown	No/Unknown	No	Less than 1.5 x N	Within normal limits	Within normal limits	S1	IS	IS
62	0	0	NGSTC	White	33	62	Left	Married	Biopsy only/No	No/Unknown	Yes	Present	T1	N0	M0	No/Unknown	No/Unknown	No/Unknown	No/Unknown	No/Unknown	No	Within normal limits	elevated after orchiectomy	Above normal and <1000 ng/ml	S1	IS	IS
62	0	0	NGSTC	White	34	37	Left	Married	Biopsy only/No	No/Unknown	No/Unknown	Absent/Unknown	T1	N2	M0	No/Unknown	No/Unknown	No/Unknown	No/Unknown	No/Unknown	No	elevated after orchiectomy	Within normal limits	Within normal limits	S1	IS	IS
63	0	0	Seminoma	White	27	48	Left	Single	Biopsy only/No	No/Unknown	No/Unknown	Absent/Unknown	T2	N3	M1a	No/Unknown	No/Unknown	No/Unknown	No/Unknown	No/Unknown	No	Within normal limits	Within normal limits	Within normal limits	S0	IA	IA
25	0	0	Seminoma	Other	47	90	Right	Single	Biopsy only/No	No/Unknown	No/Unknown	Absent/Unknown	T1	N0	M0	No/Unknown	No/Unknown	No/Unknown	No/Unknown	No/Unknown	No	Within normal limits	Within normal limits	Within normal limits	S0	IA	IA
63	0	0	Seminoma	White	27	80	Left	Married	Biopsy only/No	No/Unknown	No/Unknown	Absent/Unknown	T1	N0	M0	No/Unknown	No/Unknown	No/Unknown	No/Unknown	No/Unknown	No	Within normal limits	Within normal limits	Within normal limits	S0	IA	IA
71	0	0	Seminoma	White	30	45	Left	Other status	Biopsy only/No	No/Unknown	Yes	Absent/Unknown	T1	N0	M0	No/Unknown	No/Unknown	No/Unknown	No/Unknown	No/Unknown	No	1.5 to 10 x N	Within normal limits	Within normal limits	S2	IIIB	IIIB
71	0	0	Seminoma	White	26	95	Left	Single	Biopsy only/No	No/Unknown	No/Unknown	Absent/Unknown	T1	N0	M0	No/Unknown	No/Unknown	No/Unknown	No/Unknown	No/Unknown	No	Within normal limits	Within normal limits	Within normal limits	S0	IA	IA
68	0	0	Seminoma	White	48	15	Right	Other status	Biopsy only/No	Yes	No/Unknown	Absent/Unknown	T2	N3	M1b	No/Unknown	No/Unknown	No/Unknown	No/Unknown	No/Unknown	No	Within normal limits	Within normal limits	Within normal limits	S0	IA	IA
64	0	0	Seminoma	White	30	14	Left	Single	Biopsy only/No	Yes	No/Unknown	Absent/Unknown	T1	N0	M0	No/Unknown	No/Unknown	No/Unknown	No/Unknown	No/Unknown	No	Within normal limits	Within normal limits	Above normal and <1000 ng/ml	S1	IIA	IIA
66	0	0	NGSTC	White	43	120	Right	Single	Biopsy only/No	No/Unknown	No/Unknown	Absent/Unknown	T2	N0	M0	No/Unknown	No/Unknown	No/Unknown	No/Unknown	No/Unknown	No	Within normal limits	Within normal limits	Within normal limits	S0	IA	IA
65	0	0	Seminoma	White	55	40	Right	Married	Biopsy only/No	No/Unknown	No/Unknown	Present	T1	N0	M0	No/Unknown	No/Unknown	No/Unknown	No/Unknown	No/Unknown	No	Within normal limits	Within normal limits	Within normal limits	S0	IB	IB
64	0	0	NGSTC	Black	29	38	Left	Single	Biopsy only/No	No/Unknown	Yes	Absent/Unknown	T3	N3	M1a	No/Unknown	No/Unknown	No/Unknown	No/Unknown	No/Unknown	No	Within normal limits	Within normal limits	Within normal limits	S0	IIA	IIA
16	0	0	NGSTC	White	70	18	Left	Other status	Biopsy only/No	No/Unknown	Yes	Present	T1	N0	M0	No/Unknown	No/Unknown	Yes	Yes	No/Unknown	No	Within normal limits	elevated after orchiectomy	Within normal limits	S1	Blank(s)	Blank(s)
46	0	0	NGSTC	White	19	40	Left	Single	Yes	No/Unknown	Yes	Absent/Unknown	T1	N2	M0	No/Unknown	No/Unknown	No/Unknown	No/Unknown	No/Unknown	No	Within normal limits	Above normal and less than 5,000 (mIU/mL)	Above normal and <1000 ng/ml	S2	IIB	IIB
19	0	0	NGSTC	Other	22	55	Right	Single	Biopsy only/No	No/Unknown	Yes	Present	T1	N0	M0	No/Unknown	No/Unknown	No/Unknown	Yes	No/Unknown	No	Within normal limits	5,000-50,000 mIU/mL	Above normal and <1000 ng/ml	S1	IIIB	IIIB
63	0	0	NGSTC	Other	39	30	Left	Single	Biopsy only/No	No/Unknown	Yes	Absent/Unknown	T1	N0	M0	No/Unknown	No/Unknown	No/Unknown	No/Unknown	No/Unknown	No	Within normal limits	Greater than 50,000 mIU/mL	Within normal limits	S3	IS	IS
63	0	0	NGSTC	White	37	40	Left	Married	Biopsy only/No	No/Unknown	No/Unknown	Absent/Unknown	T1	N0	M0	No/Unknown	No/Unknown	No/Unknown	No/Unknown	No/Unknown	No	Within normal limits	Within normal limits	Within normal limits	S0	IA	IA
62	0	0	NGSTC	Other	30	16	Left	Single	Biopsy only/No	No/Unknown	Yes	Present	T2	N0	M0	No/Unknown	No/Unknown	No/Unknown	No/Unknown	No/Unknown	No	1.5 to 10 x N	Within normal limits	1000 - 9999 ng/ml	S2	IIIB	IIIB
71	0	0	Seminoma	White	30	45	Right	Single	Biopsy only/No	No/Unknown	No/Unknown	Present	T1	N0	M0	No/Unknown	No/Unknown	No/Unknown	No/Unknown	No/Unknown	No	Within normal limits	Within normal limits	Within normal limits	S0	IB	IB
71	0	0	Seminoma	White	46	24	Right	Married	Biopsy only/No	No/Unknown	Yes	Present	T1	N0	M0	No/Unknown	No/Unknown	No/Unknown	No/Unknown	No/Unknown	No	Within normal limits	Within normal limits	Within normal limits	S0	IB	IB
60	0	0	Seminoma	White	23	38	Right	Single	Biopsy only/No	No/Unknown	Yes	Absent/Unknown	T2	N0	M0	No/Unknown	No/Unknown	No/Unknown	No/Unknown	No/Unknown	No	Within normal limits	Within normal limits	Within normal limits	S0	IIB	IIB
61	0	0	Seminoma	White	33	11	Left	Other status	Biopsy only/No	No/Unknown	No/Unknown	Absent/Unknown	T1	N3	M1a	No/Unknown	No/Unknown	No/Unknown	No/Unknown	No/Unknown	No	Within normal limits	Within normal limits	Within normal limits	S0	UNK Stage	UNK Stage
3	0	0	Seminoma	White	18	10	Right	Single	Biopsy only/No	No/Unknown	Yes	Present	T1	N0	M0	No/Unknown	No/Unknown	No/Unknown	No/Unknown	No/Unknown	No	Within normal limits	Within normal limits	Within normal limits	S0	IB	IB
15	0	0	NGSTC	White	24	40	Left	Single	Biopsy only/No	No/Unknown	Yes	Present	T3	N0	M1a	No/Unknown	No/Unknown	No/Unknown	No/Unknown	No/Unknown	No	Within normal limits	Within normal limits	Within normal limits	S0	IB	IB
8	0	0	Seminoma	White	25	22	Right	Single	Biopsy only/No	Yes	No/Unknown	Absent/Unknown	T2	N0	M0	No/Unknown	No/Unknown	No/Unknown	No/Unknown	No/Unknown	No	Within normal limits	Within normal limits	Within normal limits	S0	UNK Stage	UNK Stage
71	0	0	Seminoma	White	43	6	Left	Married	Biopsy only/No	No/Unknown	Yes	Present	T1	N3	M0	No/Unknown	No/Unknown	No/Unknown	No/Unknown	No/Unknown	No	Within normal limits	Within normal limits	Within normal limits	S0	IIC	IIC
69	0	0	NGSTC	White	36	19	Right	Single	Biopsy only/No	No/Unknown	Yes	Present	T2	N2	M0	No/Unknown	No/Unknown	No/Unknown	No/Unknown	No/Unknown	No	Within normal limits	Above normal and less than 5,000 (mIU/mL)	Within normal limits	S2	IIA	IIA
65	0	0	Seminoma	White	61	98	Left	Single	Biopsy only/No	No/Unknown	Yes	Absent/Unknown	T2	N3	M0	No/Unknown	No/Unknown	No/Unknown	No/Unknown	No/Unknown	No	Within normal limits	Within normal limits	Within normal limits	S0	IIB	IIB
68	0	0	NGSTC	White	24	18	Left	Single	Biopsy only/No	No/Unknown	Yes	Absent/Unknown	T1	N0	M0	No/Unknown	No/Unknown	No/Unknown	No/Unknown	No/Unknown	No	Within normal limits	elevated after orchiectomy	Within normal limits	S1	IIB	IIB
66	0	0	NGSTC	White	25	33	Right	Single	Yes	No/Unknown	Yes	Present	T2	N1	M0	No/Unknown	No/Unknown	No/Unknown	No/Unknown	No/Unknown	No	Within normal limits	Within normal limits	Within normal limits	S0	IIA	IIA
4	0	0	NGSTC	White	23	22	Right	Single	Biopsy only/No	No/Unknown	No/Unknown	Absent/Unknown	T1	N0	M0	No/Unknown	No/Unknown	No/Unknown	No/Unknown	No/Unknown	No	Within normal limits	Within normal limits	Above normal and <1000 ng/ml	S1	IA	IA
63	0	0	NGSTC	White	55	21	Left	Married	Biopsy only/No	No/Unknown	Yes	Absent/Unknown	T1	N0	M0	No/Unknown	No/Unknown	Yes	No/Unknown	No/Unknown	No	1.5 to 10 x N	5,000-50,000 mIU/mL	Within normal limits	S2	IIIC	IIIC
6	0	0	Seminoma	White	40	25	Right	Married	Biopsy only/No	No/Unknown	No/Unknown	Absent/Unknown	T2	N0	M0	No/Unknown	No/Unknown	No/Unknown	No/Unknown	No/Unknown	No	Within normal limits	Within normal limits	Within normal limits	S0	IA	IA
63	0	0	Seminoma	White	26	15	Right	Single	Biopsy only/No	No/Unknown	No/Unknown	Absent/Unknown	T1	N0	M0	No/Unknown	No/Unknown	No/Unknown	No/Unknown	No/Unknown	No	Within normal limits	Within normal limits	Within normal limits	S0	IA	IA
1	1	1	NGSTC	White	27	48	Left	Single	Biopsy only/No	No/Unknown	Yes	Absent/Unknown	T1	N0	M0	No/Unknown	Yes	No/Unknown	Yes	No/Unknown	No	Greater than 10 x N	Greater than 50,000 mIU/mL	Within normal limits	S3	IIIC	IIIC
51	0	0	Seminoma	White	45	56	Left	Married	Biopsy only/No	No/Unknown	No/Unknown	Absent/Unknown	T1	N0	M0	No/Unknown	No/Unknown	No/Unknown	No/Unknown	No/Unknown	No	Within normal limits	Within normal limits	Within normal limits	S0	IA	IA
54	0	0	NGSTC	White	32	44	Left	Single	Biopsy only/No	No/Unknown	No/Unknown	Absent/Unknown	T1	N0	M0	No/Unknown	No/Unknown	No/Unknown	No/Unknown	No/Unknown	No	Within normal limits	Within normal limits	Within normal limits	S0	IA	IA
59	0	0	NGSTC	White	23	45	Left	Single	Biopsy only/No	No/Unknown	Yes	Present	T2	N3	M1a	No/Unknown	No/Unknown	No/Unknown	No/Unknown	No/Unknown	No	elevated after orchiectomy	Above normal and less than 5,000 (mIU/mL)	Within normal limits	S2	IIIB	IIIB
4	0	0	Seminoma	White	26	40	Right	Married	Biopsy only/No	No/Unknown	No/Unknown	Absent/Unknown	T1	N0	M0	No/Unknown	No/Unknown	No/Unknown	No/Unknown	No/Unknown	No	Within normal limits	Within normal limits	Within normal limits	S0	IA	IA
56	0	0	Seminoma	White	58	20	Left	Married	Biopsy only/No	No/Unknown	No/Unknown	Absent/Unknown	T2	N0	M0	No/Unknown	No/Unknown	No/Unknown	No/Unknown	No/Unknown	No	Within normal limits	Within normal limits	Within normal limits	S0	IB	IB
52	0	0	Seminoma	White	34	22	Right	Single	Biopsy only/No	No/Unknown	No/Unknown	Absent/Unknown	T2	N2	M0	No/Unknown	No/Unknown	No/Unknown	No/Unknown	No/Unknown	No	Within normal limits	Within normal limits	Within normal limits	S0	IA	IA
48	0	0	NGSTC	White	23	60	Left	Single	Biopsy only/No	No/Unknown	No/Unknown	Absent/Unknown	T2	N0	M0	No/Unknown	No/Unknown	No/Unknown	No/Unknown	No/Unknown	No	Within normal limits	Within normal limits	Within normal limits	S0	IA	IA
50	0	0	NGSTC	White	51	30	Left	Married	Biopsy only/No	No/Unknown	Yes	Present	T3	N3	M1a	No/Unknown	No/Unknown	No/Unknown	Yes	No/Unknown	No	Less than 1.5 x N	Above normal and less than 5,000 (mIU/mL)	Above normal and <1000 ng/ml	S2	IIIA	IIIA
48	0	0	NGSTC	White	16	45	Right	Single	Yes	No/Unknown	Yes	Absent/Unknown	T1	N0	M0	No/Unknown	No/Unknown	No/Unknown	No/Unknown	No/Unknown	No	Less than 1.5 x N	Above normal and less than 5,000 (mIU/mL)	Within normal limits	S2	IIB	IIB
52	0	0	Seminoma	White	35	50	Right	Married	Biopsy only/No	No/Unknown	No/Unknown	Absent/Unknown	T1	N0	M0	No/Unknown	No/Unknown	No/Unknown	No/Unknown	No/Unknown	No	Within normal limits	Within normal limits	Within normal limits	S0	IA	IA
50	0	0	Seminoma	Other	50	16	Left	Married	Biopsy only/No	No/Unknown	No/Unknown	Present	T1	N0	M0	No/Unknown	No/Unknown	No/Unknown	No/Unknown	No/Unknown	No	Within normal limits	Within normal limits	Within normal limits	S0	IB	IB
54	0	0	NGSTC	White	33	74	Right	Married	Biopsy only/No	No/Unknown	No/Unknown	Present	T1	N0	M0	No/Unknown	No/Unknown	No/Unknown	No/Unknown	No/Unknown	No	Within normal limits	Within normal limits	Within normal limits	S0	IB	IB
59	0	0	Seminoma	White	40	115	Right	Single	Biopsy only/No	No/Unknown	No/Unknown	Present	T1	N0	M0	No/Unknown	No/Unknown	No/Unknown	No/Unknown	No/Unknown	No	Within normal limits	Within normal limits	Above normal and <1000 ng/ml	S1	IB	IB
50	0	0	Seminoma	White	55	100	Left	Married	Biopsy only/No	No/Unknown	No/Unknown	Absent/Unknown	T1	N0	M0	No/Unknown	No/Unknown	No/Unknown	No/Unknown	No/Unknown	No	Within normal limits	Within normal limits	Within normal limits	S0	IA	IA
52	0	0	NGSTC	White	26	65	Right	Single	Yes	No/Unknown	Yes	Present	T1	N0	M0	No/Unknown	No/Unknown	No/Unknown	No/Unknown	No/Unknown	No	Within normal limits	Within normal limits	1000 - 9999 ng/ml	S2	IIIB	IIIB
52	0	0	Seminoma	White	35	35	Right	Single	Biopsy only/No	No/Unknown	Yes	Present	T1	N0	M0	No/Unknown	No/Unknown	No/Unknown	No/Unknown	No/Unknown	No	Within normal limits	Within normal limits	Within normal limits	S0	IB	IB
56	0	0	NGSTC	White	16	50	Left	Single	Yes	No/Unknown	Yes	Absent/Unknown	T1	N0	M0	No/Unknown	No/Unknown	No/Unknown	No/Unknown	No/Unknown	No	Within normal limits	elevated after orchiectomy	1000 - 9999 ng/ml	S2	IIC	IIC
33	0	0	Seminoma	White	42	40	Left	Married	Biopsy only/No	Yes	No/Unknown	Present	T1	N0	M0	No/Unknown	No/Unknown	No/Unknown	No/Unknown	No/Unknown	No	Less than 1.5 x N	Within normal limits	Within normal limits	S1	IS	IS
53	0	0	NGSTC	White	22	21	Left	Single	Biopsy only/No	No/Unknown	Yes	Present	T2	N0	M0	No/Unknown	No/Unknown	No/Unknown	No/Unknown	No/Unknown	No	Within normal limits	Within normal limits	Within normal limits	S0	IB	IB
6	0	0	NGSTC	White	24	45	Right	Single	Biopsy only/No	No/Unknown	Yes	Absent/Unknown	T1	N1	M0	No/Unknown	No/Unknown	No/Unknown	Yes	No/Unknown	No	Within normal limits	Within normal limits	Within normal limits	S0	IIIA	IIIA
57	0	0	NGSTC	White	22	60	Right	Single	Yes	No/Unknown	Yes	Present	T2	N1	M0	No/Unknown	No/Unknown	No/Unknown	No/Unknown	No/Unknown	No	Less than 1.5 x N	Above normal and less than 5,000 (mIU/mL)	Within normal limits	S2	IIA	IIA
54	0	0	NGSTC	White	23	33	Right	Single	Biopsy only/No	No/Unknown	Yes	Present	T1	N0	M0	No/Unknown	No/Unknown	No/Unknown	Yes	No/Unknown	No	Less than 1.5 x N	Within normal limits	Above normal and <1000 ng/ml	S1	IIIA	IIIA
48	0	0	Seminoma	White	30	61	Left	Married	Biopsy only/No	No/Unknown	No/Unknown	Absent/Unknown	T1	N1	M0	No/Unknown	No/Unknown	No/Unknown	No/Unknown	No/Unknown	No	Within normal limits	Within normal limits	Within normal limits	S0	IA	IA
55	0	0	Seminoma	White	51	45	Left	Married	Biopsy only/No	No/Unknown	No/Unknown	Absent/Unknown	T1	N3	M0	No/Unknown	No/Unknown	No/Unknown	No/Unknown	No/Unknown	No	Within normal limits	Within normal limits	Within normal limits	S0	IA	IA
1	0	0	NGSTC	White	23	38	Left	Single	Yes	No/Unknown	No/Unknown	Absent/Unknown	T3	N3	M0	No/Unknown	No/Unknown	No/Unknown	No/Unknown	No/Unknown	No	Within normal limits	Within normal limits	Within normal limits	S0	IA	IA
59	0	0	NGSTC	White	34	60	Right	Single	Biopsy only/No	No/Unknown	No/Unknown	Absent/Unknown	T2	N0	M0	No/Unknown	No/Unknown	No/Unknown	No/Unknown	No/Unknown	No	Within normal limits	elevated after orchiectomy	Within normal limits	S1	IS	IS
53	0	0	Seminoma	White	44	90	Left	Married	Biopsy only/No	No/Unknown	Yes	Present	T2	N0	M0	No/Unknown	No/Unknown	No/Unknown	No/Unknown	No/Unknown	No	Within normal limits	Within normal limits	Within normal limits	S0	IB	IB
12	0	0	NGSTC	White	23	70	Left	Single	Yes	No/Unknown	No/Unknown	Absent/Unknown	T1	N3	M0	No/Unknown	No/Unknown	No/Unknown	No/Unknown	No/Unknown	No	Less than 1.5 x N	Within normal limits	Within normal limits	S1	Blank(s)	Blank(s)
14	0	0	Seminoma	White	50	100	Right	Married	Yes	No/Unknown	Yes	Absent/Unknown	T1	N2	M0	No/Unknown	No/Unknown	No/Unknown	No/Unknown	No/Unknown	No	Within normal limits	Within normal limits	Within normal limits	S0	Blank(s)	Blank(s)
13	0	0	NGSTC	White	32	60	Left	Married	Yes	No/Unknown	No/Unknown	Absent/Unknown	T1	N0	M0	No/Unknown	No/Unknown	No/Unknown	No/Unknown	No/Unknown	No	Within normal limits	Within normal limits	Within normal limits	S0	Blank(s)	Blank(s)
9	0	0	NGSTC	Black	52	57	Left	Other status	Biopsy only/No	No/Unknown	Yes	Absent/Unknown	T1	N0	M0	No/Unknown	No/Unknown	No/Unknown	No/Unknown	No/Unknown	No	Within normal limits	Above normal and less than 5,000 (mIU/mL)	Above normal and <1000 ng/ml	S2	Blank(s)	Blank(s)
19	0	0	NGSTC	White	40	28	Right	Married	Yes	No/Unknown	Yes	Present	T1	N0	M0	No/Unknown	No/Unknown	No/Unknown	No/Unknown	No/Unknown	No	Within normal limits	Within normal limits	Within normal limits	S0	Blank(s)	Blank(s)
20	0	0	Seminoma	White	37	45	Right	Single	Biopsy only/No	No/Unknown	No/Unknown	Absent/Unknown	T1	N0	M0	No/Unknown	No/Unknown	No/Unknown	No/Unknown	No/Unknown	No	Within normal limits	Within normal limits	Within normal limits	S0	Blank(s)	Blank(s)
14	0	0	Seminoma	Black	32	75	Left	Married	Biopsy only/No	No/Unknown	No/Unknown	Present	T2	N0	M0	No/Unknown	No/Unknown	No/Unknown	No/Unknown	No/Unknown	No	Within normal limits	Within normal limits	Within normal limits	S0	Blank(s)	Blank(s)
17	0	0	Seminoma	White	32	47	Right	Married	Biopsy only/No	No/Unknown	No/Unknown	Absent/Unknown	T1	N0	M0	No/Unknown	No/Unknown	No/Unknown	No/Unknown	No/Unknown	No	Within normal limits	Within normal limits	Within normal limits	S0	Blank(s)	Blank(s)
23	0	0	NGSTC	White	21	50	Left	Single	Biopsy only/No	No/Unknown	Yes	Present	T2	N2	M0	No/Unknown	No/Unknown	No/Unknown	No/Unknown	No/Unknown	No	Within normal limits	Above normal and less than 5,000 (mIU/mL)	Within normal limits	S2	Blank(s)	Blank(s)
17	0	0	Seminoma	White	31	23	Left	Single	Biopsy only/No	No/Unknown	Yes	Absent/Unknown	T2	N3	M0	No/Unknown	No/Unknown	No/Unknown	No/Unknown	No/Unknown	No	Within normal limits	Within normal limits	Within normal limits	S0	Blank(s)	Blank(s)
14	0	0	Seminoma	White	45	50	Left	Single	Biopsy only/No	No/Unknown	Yes	Absent/Unknown	T1	N0	M0	No/Unknown	No/Unknown	No/Unknown	Yes	No/Unknown	No	Less than 1.5 x N	Within normal limits	Within normal limits	S1	Blank(s)	Blank(s)
17	0	0	NGSTC	White	23	44	Left	Single	Biopsy only/No	No/Unknown	Yes	Present	T1	N0	M1b	No/Unknown	No/Unknown	No/Unknown	Yes	No/Unknown	No	Less than 1.5 x N	Within normal limits	Within normal limits	S1	Blank(s)	Blank(s)
23	0	0	Seminoma	White	27	19	Left	Single	Biopsy only/No	No/Unknown	Yes	Absent/Unknown	T1	N1	M1a	No/Unknown	No/Unknown	No/Unknown	No/Unknown	No/Unknown	No	Less than 1.5 x N	Within normal limits	Within normal limits	S1	Blank(s)	Blank(s)
20	0	0	Seminoma	White	49	87	Left	Married	Biopsy only/No	Yes	No/Unknown	Absent/Unknown	T1	N0	M0	No/Unknown	No/Unknown	No/Unknown	No/Unknown	No/Unknown	No	1.5 to 10 x N	Within normal limits	Within normal limits	S2	Blank(s)	Blank(s)
16	0	0	Seminoma	White	67	37	Right	Married	Biopsy only/No	No/Unknown	No/Unknown	Absent/Unknown	T1	N2	M0	No/Unknown	No/Unknown	No/Unknown	No/Unknown	No/Unknown	No	Within normal limits	Within normal limits	Within normal limits	S0	Blank(s)	Blank(s)
4	0	0	Seminoma	White	28	30	Right	Single	Biopsy only/No	No/Unknown	No/Unknown	Absent/Unknown	T2	N1	M0	No/Unknown	No/Unknown	No/Unknown	No/Unknown	No/Unknown	No	Within normal limits	Within normal limits	Within normal limits	S0	Blank(s)	Blank(s)
14	0	0	Seminoma	White	38	23	Right	Married	Biopsy only/No	No/Unknown	No/Unknown	Absent/Unknown	T1	N0	M0	No/Unknown	No/Unknown	No/Unknown	No/Unknown	No/Unknown	No	Within normal limits	Within normal limits	Within normal limits	S0	Blank(s)	Blank(s)
13	0	0	NGSTC	White	51	70	Right	Married	Biopsy only/No	No/Unknown	Yes	Present	T1	N0	M0	No/Unknown	No/Unknown	No/Unknown	No/Unknown	No/Unknown	No	Within normal limits	Within normal limits	Within normal limits	S0	Blank(s)	Blank(s)
22	0	0	Seminoma	White	56	17	Right	Married	Biopsy only/No	No/Unknown	No/Unknown	Absent/Unknown	T1	N0	M0	No/Unknown	No/Unknown	No/Unknown	No/Unknown	No/Unknown	No	Within normal limits	Within normal limits	Within normal limits	S0	Blank(s)	Blank(s)
22	0	0	NGSTC	White	21	70	Left	Single	Biopsy only/No	No/Unknown	Yes	Present	T1	N0	M0	No/Unknown	No/Unknown	No/Unknown	No/Unknown	No/Unknown	No	Within normal limits	Above normal and less than 5,000 (mIU/mL)	Within normal limits	S2	Blank(s)	Blank(s)
12	0	0	Seminoma	White	20	140	Right	Single	Biopsy only/No	No/Unknown	No/Unknown	Absent/Unknown	T1	N0	M0	No/Unknown	No/Unknown	No/Unknown	No/Unknown	No/Unknown	No	Within normal limits	Within normal limits	Within normal limits	S0	Blank(s)	Blank(s)
10	0	0	Seminoma	White	59	21	Right	Married	Biopsy only/No	No/Unknown	No/Unknown	Absent/Unknown	T1	N0	M0	No/Unknown	No/Unknown	No/Unknown	No/Unknown	No/Unknown	No	Within normal limits	Within normal limits	Within normal limits	S0	Blank(s)	Blank(s)
5	0	0	NGSTC	White	29	60	Right	Married	Biopsy only/No	No/Unknown	Yes	Absent/Unknown	T2	N0	M0	No/Unknown	No/Unknown	No/Unknown	No/Unknown	No/Unknown	No	elevated after orchiectomy	Within normal limits	Within normal limits	S1	Blank(s)	Blank(s)
23	0	0	NGSTC	White	44	15	Left	Other status	Biopsy only/No	No/Unknown	Yes	Present	T1	N2	M0	No/Unknown	No/Unknown	No/Unknown	No/Unknown	No/Unknown	No	Within normal limits	Within normal limits	Within normal limits	S0	Blank(s)	Blank(s)
19	0	0	Seminoma	White	38	18	Left	Married	Biopsy only/No	No/Unknown	No/Unknown	Absent/Unknown	T1	N0	M0	No/Unknown	No/Unknown	No/Unknown	No/Unknown	No/Unknown	No	elevated after orchiectomy	Within normal limits	Within normal limits	S1	Blank(s)	Blank(s)
23	0	0	NGSTC	White	33	65	Left	Single	Biopsy only/No	No/Unknown	No/Unknown	Present	T1	N0	M0	No/Unknown	No/Unknown	No/Unknown	No/Unknown	No/Unknown	No	Less than 1.5 x N	Within normal limits	Within normal limits	S1	Blank(s)	Blank(s)
22	0	0	NGSTC	White	36	20	Right	Other status	Biopsy only/No	No/Unknown	Yes	Absent/Unknown	T1	N0	M0	No/Unknown	No/Unknown	No/Unknown	No/Unknown	No/Unknown	No	Within normal limits	Within normal limits	Within normal limits	S0	Blank(s)	Blank(s)
22	0	0	NGSTC	White	17	75	Right	Single	Yes	No/Unknown	Yes	Absent/Unknown	T1	N0	M0	No/Unknown	No/Unknown	No/Unknown	Yes	No/Unknown	No	Within normal limits	Within normal limits	Above normal and <1000 ng/ml	S1	Blank(s)	Blank(s)
22	0	0	Seminoma	White	44	14	Right	Single	Biopsy only/No	No/Unknown	No/Unknown	Absent/Unknown	T2	N0	M0	No/Unknown	No/Unknown	No/Unknown	No/Unknown	No/Unknown	No	Within normal limits	Within normal limits	Within normal limits	S0	Blank(s)	Blank(s)
22	0	0	Seminoma	White	31	30	Right	Single	Biopsy only/No	No/Unknown	No/Unknown	Absent/Unknown	T1	N0	M0	No/Unknown	No/Unknown	No/Unknown	No/Unknown	No/Unknown	No	Within normal limits	Within normal limits	Within normal limits	S0	Blank(s)	Blank(s)
23	0	0	Seminoma	White	62	14	Right	Other status	Biopsy only/No	No/Unknown	Yes	Present	T2	N0	M0	No/Unknown	No/Unknown	No/Unknown	Yes	No/Unknown	No	Within normal limits	Within normal limits	Within normal limits	S0	Blank(s)	Blank(s)
21	0	0	NGSTC	White	30	25	Right	Single	Biopsy only/No	No/Unknown	Yes	Present	T1	N3	M0	No/Unknown	No/Unknown	No/Unknown	No/Unknown	No/Unknown	No	elevated after orchiectomy	Within normal limits	1000 - 9999 ng/ml	S2	Blank(s)	Blank(s)
14	0	0	Seminoma	White	49	20	Left	Married	Biopsy only/No	No/Unknown	Yes	Absent/Unknown	T1	N0	M0	Yes	No/Unknown	No/Unknown	Yes	Yes	No	1.5 to 10 x N	Above normal and less than 5,000 (mIU/mL)	Within normal limits	S2	Blank(s)	Blank(s)
16	0	0	NGSTC	Black	25	45	Left	Single	Yes	No/Unknown	Yes	Absent/Unknown	T2	N0	M0	No/Unknown	No/Unknown	No/Unknown	No/Unknown	No/Unknown	No	Within normal limits	Above normal and less than 5,000 (mIU/mL)	1000 - 9999 ng/ml	S2	Blank(s)	Blank(s)
23	0	0	NGSTC	White	22	50	Left	Single	Yes	No/Unknown	Yes	Absent/Unknown	T3	N2	M0	No/Unknown	No/Unknown	No/Unknown	No/Unknown	No/Unknown	No	Less than 1.5 x N	Within normal limits	Within normal limits	S1	Blank(s)	Blank(s)
16	0	0	NGSTC	White	53	40	Right	Married	Biopsy only/No	No/Unknown	No/Unknown	Present	T1	N0	M0	No/Unknown	No/Unknown	No/Unknown	No/Unknown	No/Unknown	No	Less than 1.5 x N	Within normal limits	Within normal limits	S1	Blank(s)	Blank(s)
12	0	0	Seminoma	White	39	25	Left	Married	Biopsy only/No	No/Unknown	No/Unknown	Absent/Unknown	T1	N0	M0	No/Unknown	No/Unknown	No/Unknown	No/Unknown	No/Unknown	No	Within normal limits	Within normal limits	Within normal limits	S0	Blank(s)	Blank(s)
14	0	0	NGSTC	White	37	110	Left	Married	Biopsy only/No	No/Unknown	No/Unknown	Absent/Unknown	T1	N0	M0	No/Unknown	No/Unknown	No/Unknown	No/Unknown	No/Unknown	No	elevated after orchiectomy	Within normal limits	Within normal limits	S1	Blank(s)	Blank(s)
17	0	0	Seminoma	Other	25	76	Right	Single	Biopsy only/No	No/Unknown	No/Unknown	Absent/Unknown	T2	N0	M1a	No/Unknown	No/Unknown	No/Unknown	No/Unknown	No/Unknown	No	Within normal limits	Within normal limits	Within normal limits	S0	Blank(s)	Blank(s)
20	0	0	NGSTC	White	53	35	Left	Married	Biopsy only/No	No/Unknown	No/Unknown	Absent/Unknown	T2	N0	M1a	No/Unknown	No/Unknown	No/Unknown	No/Unknown	No/Unknown	No	Less than 1.5 x N	Within normal limits	Within normal limits	S1	Blank(s)	Blank(s)
17	0	0	Seminoma	White	35	37	Left	Other status	Biopsy only/No	No/Unknown	Yes	Present	T2	N1	M0	No/Unknown	No/Unknown	No/Unknown	No/Unknown	No/Unknown	No	Within normal limits	Within normal limits	Within normal limits	S0	Blank(s)	Blank(s)
14	0	0	Seminoma	White	26	90	Left	Single	Biopsy only/No	No/Unknown	Yes	Absent/Unknown	T1	N0	M0	No/Unknown	No/Unknown	No/Unknown	No/Unknown	No/Unknown	No	Within normal limits	Within normal limits	Within normal limits	S0	Blank(s)	Blank(s)
16	0	0	NGSTC	White	21	10	Left	Single	Biopsy only/No	No/Unknown	No/Unknown	Absent/Unknown	T2	N0	M0	No/Unknown	No/Unknown	No/Unknown	No/Unknown	No/Unknown	No	Within normal limits	Within normal limits	Within normal limits	S0	Blank(s)	Blank(s)
16	0	0	Seminoma	White	50	25	Left	Single	Biopsy only/No	No/Unknown	No/Unknown	Absent/Unknown	T1	N0	M0	No/Unknown	No/Unknown	No/Unknown	No/Unknown	No/Unknown	No	Less than 1.5 x N	Within normal limits	Within normal limits	S1	Blank(s)	Blank(s)
14	0	0	NGSTC	White	26	75	Left	Married	Biopsy only/No	No/Unknown	No/Unknown	Absent/Unknown	T1	N0	M0	No/Unknown	No/Unknown	No/Unknown	No/Unknown	No/Unknown	No	Within normal limits	Within normal limits	Within normal limits	S0	Blank(s)	Blank(s)
16	0	0	NGSTC	White	32	47	Right	Single	Biopsy only/No	No/Unknown	Yes	Present	T2	N0	M0	No/Unknown	No/Unknown	No/Unknown	No/Unknown	No/Unknown	No	1.5 to 10 x N	5,000-50,000 mIU/mL	Within normal limits	S2	Blank(s)	Blank(s)
23	0	0	NGSTC	White	21	60	Left	Single	Biopsy only/No	No/Unknown	Yes	Absent/Unknown	T2	N0	M0	No/Unknown	No/Unknown	No/Unknown	No/Unknown	No/Unknown	No	Within normal limits	Within normal limits	Above normal and <1000 ng/ml	S1	Blank(s)	Blank(s)
7	0	0	Seminoma	White	34	28	Right	Single	Biopsy only/No	No/Unknown	Yes	Absent/Unknown	T1	N0	M0	No/Unknown	No/Unknown	No/Unknown	No/Unknown	No/Unknown	No	Within normal limits	Within normal limits	Within normal limits	S0	Blank(s)	Blank(s)
22	0	0	Seminoma	White	41	46	Left	Other status	Biopsy only/No	No/Unknown	No/Unknown	Absent/Unknown	T1	N0	M0	No/Unknown	No/Unknown	No/Unknown	No/Unknown	No/Unknown	No	Within normal limits	Within normal limits	Within normal limits	S0	Blank(s)	Blank(s)
20	0	0	NGSTC	Other	22	40	Right	Other status	Biopsy only/No	No/Unknown	Yes	Present	T1	N0	M1b	No/Unknown	No/Unknown	No/Unknown	No/Unknown	Yes	No	Within normal limits	Within normal limits	Within normal limits	S0	Blank(s)	Blank(s)
13	0	0	Seminoma	White	60	35	Left	Married	Biopsy only/No	No/Unknown	No/Unknown	Absent/Unknown	T2	N0	M0	No/Unknown	No/Unknown	No/Unknown	No/Unknown	No/Unknown	No	Within normal limits	Within normal limits	Within normal limits	S0	Blank(s)	Blank(s)
14	0	0	Seminoma	White	57	30	Right	Married	Biopsy only/No	No/Unknown	No/Unknown	Present	T2	N1	M1a	No/Unknown	No/Unknown	No/Unknown	No/Unknown	No/Unknown	No	Within normal limits	Within normal limits	Within normal limits	S0	Blank(s)	Blank(s)
6	0	0	Seminoma	White	30	24	Left	Other status	Biopsy only/No	No/Unknown	No/Unknown	Absent/Unknown	T1	N1	M0	No/Unknown	No/Unknown	No/Unknown	No/Unknown	No/Unknown	No	Within normal limits	Within normal limits	Within normal limits	S0	Blank(s)	Blank(s)
1	0	0	Seminoma	White	33	50	Right	Single	Biopsy only/No	No/Unknown	No/Unknown	Absent/Unknown	T1	N0	M0	No/Unknown	No/Unknown	No/Unknown	No/Unknown	No/Unknown	No	Within normal limits	Within normal limits	Within normal limits	S0	Blank(s)	Blank(s)
11	0	0	Seminoma	White	29	31	Left	Single	Biopsy only/No	No/Unknown	No/Unknown	Absent/Unknown	T2	N2	M0	No/Unknown	No/Unknown	No/Unknown	No/Unknown	No/Unknown	No	Within normal limits	Within normal limits	Within normal limits	S0	Blank(s)	Blank(s)
5	0	0	NGSTC	White	35	118	Right	Married	Biopsy only/No	No/Unknown	Yes	Present	T1	N0	M0	No/Unknown	No/Unknown	No/Unknown	No/Unknown	No/Unknown	No	Within normal limits	Within normal limits	Within normal limits	S0	Blank(s)	Blank(s)
3	0	0	Seminoma	White	61	15	Right	Married	Biopsy only/No	No/Unknown	Yes	Absent/Unknown	T1	N1	M0	No/Unknown	No/Unknown	No/Unknown	No/Unknown	No/Unknown	No	Within normal limits	Within normal limits	Within normal limits	S0	Blank(s)	Blank(s)
3	0	0	NGSTC	White	44	70	Right	Married	Biopsy only/No	No/Unknown	Yes	Absent/Unknown	T1	N0	M0	No/Unknown	No/Unknown	No/Unknown	No/Unknown	No/Unknown	No	Within normal limits	Above normal and less than 5,000 (mIU/mL)	Within normal limits	S2	Blank(s)	Blank(s)
2	0	0	NGSTC	White	23	15	Right	Single	Biopsy only/No	No/Unknown	Yes	Absent/Unknown	T1	N0	M0	No/Unknown	No/Unknown	No/Unknown	No/Unknown	No/Unknown	No	Within normal limits	Within normal limits	Within normal limits	S0	Blank(s)	Blank(s)
9	0	0	Seminoma	White	41	32	Left	Single	Biopsy only/No	No/Unknown	No/Unknown	Present	T1	N0	M0	No/Unknown	No/Unknown	No/Unknown	No/Unknown	No/Unknown	No	Within normal limits	Within normal limits	Within normal limits	S0	Blank(s)	Blank(s)
8	0	0	NGSTC	White	35	35	Left	Married	Biopsy only/No	No/Unknown	Yes	Absent/Unknown	T2	N0	M0	No/Unknown	No/Unknown	No/Unknown	No/Unknown	No/Unknown	No	elevated after orchiectomy	Within normal limits	Within normal limits	S1	Blank(s)	Blank(s)
2	0	0	Seminoma	White	33	51	Left	Married	Biopsy only/No	No/Unknown	Yes	Present	T1	N0	M0	No/Unknown	No/Unknown	No/Unknown	No/Unknown	No/Unknown	No	Within normal limits	Within normal limits	Within normal limits	S0	Blank(s)	Blank(s)
2	0	0	Seminoma	White	25	28	Right	Other status	Biopsy only/No	No/Unknown	Yes	Present	T1	N0	M0	No/Unknown	No/Unknown	No/Unknown	No/Unknown	No/Unknown	No	Within normal limits	Within normal limits	Within normal limits	S0	Blank(s)	Blank(s)
1	0	0	NGSTC	White	47	70	Right	Married	Biopsy only/No	No/Unknown	Yes	Present	T2	N0	M0	No/Unknown	No/Unknown	No/Unknown	No/Unknown	No/Unknown	No	Less than 1.5 x N	5,000-50,000 mIU/mL	1000 - 9999 ng/ml	S2	Blank(s)	Blank(s)
2	0	0	Seminoma	White	64	18	Right	Single	Biopsy only/No	No/Unknown	No/Unknown	Absent/Unknown	T1	N0	M0	No/Unknown	No/Unknown	No/Unknown	No/Unknown	No/Unknown	No	Within normal limits	Within normal limits	Within normal limits	S0	Blank(s)	Blank(s)
6	0	0	NGSTC	White	21	40	Left	Single	Biopsy only/No	No/Unknown	Yes	Present	T1	N0	M0	No/Unknown	No/Unknown	No/Unknown	Yes	No/Unknown	No	Within normal limits	Within normal limits	Within normal limits	S0	Blank(s)	Blank(s)
15	0	0	Seminoma	White	36	45	Left	Single	Biopsy only/No	No/Unknown	No/Unknown	Absent/Unknown	T3	N1	M0	No/Unknown	No/Unknown	No/Unknown	No/Unknown	No/Unknown	No	1.5 to 10 x N	Within normal limits	Within normal limits	S2	Blank(s)	Blank(s)
1	0	0	Seminoma	Other	32	34	Left	Married	Biopsy only/No	No/Unknown	Yes	Absent/Unknown	T2	N0	M0	No/Unknown	No/Unknown	No/Unknown	No/Unknown	No/Unknown	No	Within normal limits	Within normal limits	Within normal limits	S0	Blank(s)	Blank(s)
3	0	0	Seminoma	White	37	37	Right	Married	Biopsy only/No	No/Unknown	Yes	Absent/Unknown	T1	N0	M0	No/Unknown	No/Unknown	No/Unknown	No/Unknown	No/Unknown	No	Within normal limits	Within normal limits	Within normal limits	S0	Blank(s)	Blank(s)
6	0	0	NGSTC	White	22	65	Left	Single	Yes	No/Unknown	Yes	Present	T3	N1	M0	No/Unknown	No/Unknown	No/Unknown	No/Unknown	No/Unknown	No	Within normal limits	Within normal limits	Above normal and <1000 ng/ml	S1	Blank(s)	Blank(s)
4	0	0	NGSTC	White	34	44	Right	Married	Yes	No/Unknown	No/Unknown	Present	T1	N0	M1a	No/Unknown	No/Unknown	No/Unknown	No/Unknown	No/Unknown	No	Within normal limits	Within normal limits	Within normal limits	S0	Blank(s)	Blank(s)
4	0	0	Seminoma	White	22	65	Left	Single	Biopsy only/No	No/Unknown	No/Unknown	Present	T2	N0	M0	No/Unknown	No/Unknown	No/Unknown	No/Unknown	No/Unknown	No	Within normal limits	Within normal limits	Within normal limits	S0	Blank(s)	Blank(s)
3	0	0	Seminoma	Black	48	35	Right	Single	Biopsy only/No	No/Unknown	Yes	Present	T1	N2	M0	No/Unknown	No/Unknown	No/Unknown	No/Unknown	No/Unknown	No	1.5 to 10 x N	Within normal limits	Within normal limits	S2	Blank(s)	Blank(s)
10	0	0	Seminoma	White	46	37	Right	Married	Biopsy only/No	No/Unknown	No/Unknown	Absent/Unknown	T3	N0	M0	No/Unknown	No/Unknown	No/Unknown	No/Unknown	No/Unknown	No	Within normal limits	Within normal limits	Within normal limits	S0	Blank(s)	Blank(s)
8	0	0	NGSTC	White	17	9	Left	Single	Biopsy only/No	No/Unknown	No/Unknown	Absent/Unknown	T1	N0	M0	No/Unknown	No/Unknown	No/Unknown	No/Unknown	No/Unknown	No	Within normal limits	Within normal limits	Above normal and <1000 ng/ml	S1	Blank(s)	Blank(s)
6	0	0	NGSTC	Other	48	22	Right	Married	Biopsy only/No	No/Unknown	No/Unknown	Absent/Unknown	T1	N0	M0	No/Unknown	No/Unknown	No/Unknown	No/Unknown	No/Unknown	No	Within normal limits	Within normal limits	Above normal and <1000 ng/ml	S1	Blank(s)	Blank(s)
6	0	0	NGSTC	White	22	35	Right	Single	Biopsy only/No	No/Unknown	Yes	Present	T1	N1	M1a	No/Unknown	No/Unknown	No/Unknown	No/Unknown	No/Unknown	No	Within normal limits	Within normal limits	Within normal limits	S0	Blank(s)	Blank(s)
9	0	0	Seminoma	White	23	27	Left	Single	Biopsy only/No	No/Unknown	No/Unknown	Absent/Unknown	T1	N0	M0	No/Unknown	No/Unknown	No/Unknown	No/Unknown	No/Unknown	No	Within normal limits	Within normal limits	Within normal limits	S0	Blank(s)	Blank(s)
4	0	0	Seminoma	White	36	43	Right	Single	Biopsy only/No	No/Unknown	No/Unknown	Absent/Unknown	T1	N0	M0	No/Unknown	No/Unknown	No/Unknown	No/Unknown	No/Unknown	No	Within normal limits	Within normal limits	Within normal limits	S0	Blank(s)	Blank(s)
2	0	0	NGSTC	White	26	30	Right	Single	Biopsy only/No	No/Unknown	Yes	Present	T1	N2	M1a	No/Unknown	No/Unknown	No/Unknown	Yes	No/Unknown	No	Less than 1.5 x N	Within normal limits	Within normal limits	S1	Blank(s)	Blank(s)
13	0	0	Seminoma	White	43	30	Left	Married	Biopsy only/No	No/Unknown	No/Unknown	Absent/Unknown	T1	N0	M0	No/Unknown	No/Unknown	No/Unknown	No/Unknown	No/Unknown	No	Within normal limits	Within normal limits	Within normal limits	S0	Blank(s)	Blank(s)
3	0	0	Seminoma	White	61	18	Right	Other status	Biopsy only/No	No/Unknown	Yes	Absent/Unknown	T1	N0	M0	No/Unknown	No/Unknown	No/Unknown	No/Unknown	No/Unknown	No	1.5 to 10 x N	Above normal and less than 5,000 (mIU/mL)	Within normal limits	S2	Blank(s)	Blank(s)
1	0	0	Seminoma	White	21	16	Left	Single	Biopsy only/No	No/Unknown	No/Unknown	Absent/Unknown	T1	N0	M0	No/Unknown	No/Unknown	No/Unknown	No/Unknown	No/Unknown	No	Within normal limits	Within normal limits	Within normal limits	S0	Blank(s)	Blank(s)
9	0	0	Seminoma	White	33	91	Right	Other status	Biopsy only/No	No/Unknown	No/Unknown	Absent/Unknown	T1	N1	M0	No/Unknown	No/Unknown	No/Unknown	No/Unknown	No/Unknown	No	Within normal limits	Within normal limits	Within normal limits	S0	Blank(s)	Blank(s)
5	0	0	NGSTC	White	44	85	Left	Married	Biopsy only/No	No/Unknown	No/Unknown	Absent/Unknown	T1	N0	M0	No/Unknown	No/Unknown	No/Unknown	No/Unknown	No/Unknown	No	Within normal limits	Within normal limits	Within normal limits	S0	Blank(s)	Blank(s)
2	0	0	Seminoma	White	57	37	Left	Married	Biopsy only/No	No/Unknown	No/Unknown	Absent/Unknown	T1	N0	M0	No/Unknown	No/Unknown	No/Unknown	No/Unknown	No/Unknown	No	Within normal limits	Within normal limits	Within normal limits	S0	Blank(s)	Blank(s)
6	0	0	Seminoma	White	32	65	Left	Single	Biopsy only/No	No/Unknown	No/Unknown	Absent/Unknown	T1	N0	M0	No/Unknown	No/Unknown	No/Unknown	No/Unknown	No/Unknown	No	Within normal limits	Within normal limits	Within normal limits	S0	Blank(s)	Blank(s)
7	0	0	NGSTC	White	32	24	Left	Married	Yes	No/Unknown	No/Unknown	Present	T2	N0	M0	No/Unknown	No/Unknown	No/Unknown	No/Unknown	No/Unknown	No	Within normal limits	Within normal limits	Within normal limits	S0	Blank(s)	Blank(s)
2	0	0	NGSTC	White	15	10	Left	Single	Biopsy only/No	No/Unknown	No/Unknown	Absent/Unknown	T2	N1	M0	No/Unknown	No/Unknown	No/Unknown	No/Unknown	No/Unknown	No	Within normal limits	Within normal limits	Within normal limits	S0	Blank(s)	Blank(s)
6	0	0	NGSTC	White	16	19	Right	Other status	Biopsy only/No	No/Unknown	Yes	Absent/Unknown	T1	N0	M0	No/Unknown	No/Unknown	No/Unknown	No/Unknown	No/Unknown	No	Within normal limits	Above normal and less than 5,000 (mIU/mL)	Above normal and <1000 ng/ml	S2	Blank(s)	Blank(s)
10	0	0	Seminoma	White	26	25	Right	Single	Biopsy only/No	No/Unknown	No/Unknown	Absent/Unknown	T2	N0	M0	No/Unknown	No/Unknown	No/Unknown	No/Unknown	No/Unknown	No	Within normal limits	Within normal limits	Within normal limits	S0	Blank(s)	Blank(s)
2	0	0	Seminoma	White	25	45	Right	Single	Biopsy only/No	No/Unknown	No/Unknown	Absent/Unknown	T3	N0	M0	No/Unknown	No/Unknown	No/Unknown	No/Unknown	No/Unknown	No	Within normal limits	Within normal limits	Within normal limits	S0	Blank(s)	Blank(s)
6	0	0	NGSTC	White	16	64	Right	Single	Biopsy only/No	No/Unknown	No/Unknown	Absent/Unknown	T1	N0	M0	No/Unknown	No/Unknown	No/Unknown	No/Unknown	No/Unknown	No	Within normal limits	Within normal limits	Within normal limits	S0	Blank(s)	Blank(s)
9	0	0	NGSTC	White	33	26	Right	Single	Yes	No/Unknown	Yes	Absent/Unknown	T2	N0	M0	No/Unknown	No/Unknown	No/Unknown	Yes	No/Unknown	No	Within normal limits	Within normal limits	Within normal limits	S0	Blank(s)	Blank(s)
9	0	0	NGSTC	White	24	25	Right	Single	Biopsy only/No	No/Unknown	No/Unknown	Absent/Unknown	T2	N3	M1b	No/Unknown	No/Unknown	No/Unknown	No/Unknown	No/Unknown	No	Within normal limits	Within normal limits	Above normal and <1000 ng/ml	S1	Blank(s)	Blank(s)
8	0	0	Seminoma	White	32	26	Right	Other status	Biopsy only/No	No/Unknown	No/Unknown	Present	T2	N3	M0	No/Unknown	No/Unknown	No/Unknown	No/Unknown	No/Unknown	No	elevated after orchiectomy	Within normal limits	Within normal limits	S1	Blank(s)	Blank(s)
7	0	0	Seminoma	White	30	41	Left	Married	Biopsy only/No	No/Unknown	Yes	Absent/Unknown	T3	N1	M1a	No/Unknown	No/Unknown	No/Unknown	No/Unknown	No/Unknown	No	Less than 1.5 x N	Within normal limits	Within normal limits	S1	Blank(s)	Blank(s)
1	0	0	NGSTC	White	25	26	Left	Single	Biopsy only/No	No/Unknown	No/Unknown	Absent/Unknown	T1	N0	M0	No/Unknown	No/Unknown	No/Unknown	No/Unknown	No/Unknown	No	Within normal limits	Within normal limits	Within normal limits	S0	Blank(s)	Blank(s)
5	0	0	Seminoma	White	53	37	Right	Married	Biopsy only/No	Yes	No/Unknown	Present	T1	N0	M0	No/Unknown	No/Unknown	No/Unknown	No/Unknown	No/Unknown	No	1.5 to 10 x N	Within normal limits	Within normal limits	S2	Blank(s)	Blank(s)
98	0	0	Seminoma	Other	35	30	Right	Single	Biopsy only/No	No/Unknown	No/Unknown	Absent/Unknown	T3	N0	M0	No/Unknown	No/Unknown	No/Unknown	No/Unknown	No/Unknown	No	Within normal limits	Within normal limits	Within normal limits	S0	IA	IA
4	1	1	NGSTC	White	59	19	Right	Single	Biopsy only/No	No/Unknown	No/Unknown	Absent/Unknown	T4	N3	M1a	No/Unknown	No/Unknown	No/Unknown	Yes	No/Unknown	No	Within normal limits	Within normal limits	Above normal and <1000 ng/ml	S1	IIIA	IIIA
115	0	0	Seminoma	Other	38	25	Left	Married	Biopsy only/No	No/Unknown	Yes	Present	T1	N0	M0	No/Unknown	No/Unknown	No/Unknown	No/Unknown	No/Unknown	No	1.5 to 10 x N	Within normal limits	Within normal limits	S2	IIIB	IIIB
105	0	0	Seminoma	White	33	8	Left	Single	Biopsy only/No	No/Unknown	Yes	Absent/Unknown	T1	N0	M0	No/Unknown	No/Unknown	No/Unknown	No/Unknown	No/Unknown	No	Within normal limits	Within normal limits	Within normal limits	S0	IA	IA
107	0	0	Seminoma	White	47	16	Left	Married	Biopsy only/No	No/Unknown	Yes	Present	T1	N0	M0	No/Unknown	No/Unknown	No/Unknown	No/Unknown	No/Unknown	No	Within normal limits	Within normal limits	Within normal limits	S0	IB	IB
98	0	0	Seminoma	Other	42	68	Left	Single	Biopsy only/No	No/Unknown	Yes	Absent/Unknown	T1	N0	M0	No/Unknown	No/Unknown	No/Unknown	No/Unknown	No/Unknown	No	Less than 1.5 x N	Within normal limits	Within normal limits	S1	IIA	IIA
100	0	0	Seminoma	White	48	85	Left	Married	Biopsy only/No	Yes	No/Unknown	Absent/Unknown	T1	N0	M0	No/Unknown	No/Unknown	No/Unknown	No/Unknown	No/Unknown	No	Within normal limits	Within normal limits	Within normal limits	S0	IA	IA
13	0	0	Seminoma	White	30	65	Left	Married	Biopsy only/No	No/Unknown	No/Unknown	Present	T2	N1	M0	No/Unknown	No/Unknown	No/Unknown	No/Unknown	No/Unknown	No	Within normal limits	Within normal limits	Above normal and <1000 ng/ml	S1	IB	IB
12	0	0	Seminoma	White	37	130	Right	Married	Biopsy only/No	No/Unknown	No/Unknown	Absent/Unknown	T1	N1	M0	No/Unknown	No/Unknown	No/Unknown	No/Unknown	No/Unknown	No	Within normal limits	Within normal limits	Above normal and <1000 ng/ml	S1	IA	IA
95	0	0	Seminoma	White	49	12	Left	Married	Biopsy only/No	Yes	No/Unknown	Absent/Unknown	T3	N1	M1a	No/Unknown	No/Unknown	No/Unknown	No/Unknown	No/Unknown	No	Within normal limits	Above normal and less than 5,000 (mIU/mL)	Within normal limits	S2	IS	IS
21	0	0	Seminoma	Other	57	34	Left	Married	Biopsy only/No	No/Unknown	No/Unknown	Absent/Unknown	T1	N0	M0	No/Unknown	No/Unknown	No/Unknown	No/Unknown	No/Unknown	No	Within normal limits	Within normal limits	Within normal limits	S0	IA	IA
98	0	0	NGSTC	Other	27	65	Right	Single	Yes	No/Unknown	No/Unknown	Present	T2	N2	M1a	No/Unknown	No/Unknown	No/Unknown	No/Unknown	No/Unknown	No	Within normal limits	Within normal limits	Within normal limits	S0	IB	IB
14	0	0	NGSTC	White	30	55	Left	Single	Yes	No/Unknown	Yes	Present	T1	N0	M0	No/Unknown	No/Unknown	No/Unknown	No/Unknown	No/Unknown	No	Within normal limits	Within normal limits	Above normal and <1000 ng/ml	S1	IIA	IIA
15	0	0	NGSTC	White	22	28	Right	Single	Yes	No/Unknown	Yes	Present	T2	N0	M0	No/Unknown	No/Unknown	No/Unknown	Yes	No/Unknown	No	elevated after orchiectomy	Above normal and less than 5,000 (mIU/mL)	Above normal and <1000 ng/ml	S2	IIIA	IIIA
87	0	0	NGSTC	White	39	19	Right	Single	Biopsy only/No	No/Unknown	Yes	Present	T1	N1	M0	No/Unknown	No/Unknown	No/Unknown	No/Unknown	No/Unknown	No	Within normal limits	Within normal limits	Within normal limits	S0	IB	IB
91	0	0	Seminoma	Other	28	27	Right	Single	Biopsy only/No	No/Unknown	Yes	Present	T1	N3	M0	No/Unknown	No/Unknown	No/Unknown	No/Unknown	No/Unknown	No	Within normal limits	Within normal limits	Within normal limits	S0	IB	IB
89	0	0	Seminoma	White	49	33	Left	Married	Biopsy only/No	No/Unknown	No/Unknown	Absent/Unknown	T1	N0	M0	No/Unknown	No/Unknown	No/Unknown	No/Unknown	No/Unknown	No	Within normal limits	Within normal limits	Within normal limits	S0	IA	IA
92	0	0	Seminoma	Other	53	130	Right	Other status	Biopsy only/No	No/Unknown	No/Unknown	Absent/Unknown	T2	N0	M0	No/Unknown	No/Unknown	No/Unknown	No/Unknown	No/Unknown	No	Less than 1.5 x N	Within normal limits	Within normal limits	S1	IS	IS
91	0	0	NGSTC	Other	26	18	Right	Single	Biopsy only/No	No/Unknown	Yes	Absent/Unknown	T2	N0	M0	No/Unknown	No/Unknown	No/Unknown	No/Unknown	No/Unknown	No	Within normal limits	Within normal limits	Within normal limits	S0	IA	IA
4	0	0	NGSTC	Other	28	45	Right	Married	Biopsy only/No	No/Unknown	Yes	Absent/Unknown	T1	N0	M0	No/Unknown	No/Unknown	No/Unknown	No/Unknown	No/Unknown	No	Within normal limits	Within normal limits	Within normal limits	S0	IS	IS
90	0	0	Seminoma	Other	40	30	Left	Married	Biopsy only/No	No/Unknown	Yes	Present	T1	N0	M0	No/Unknown	No/Unknown	No/Unknown	No/Unknown	No/Unknown	No	Within normal limits	Within normal limits	Within normal limits	S0	IB	IB
76	0	0	Seminoma	Other	47	52	Left	Married	Biopsy only/No	Yes	No/Unknown	Present	T3	N0	M0	No/Unknown	No/Unknown	No/Unknown	No/Unknown	No/Unknown	No	Within normal limits	Within normal limits	Within normal limits	S0	IB	IB
91	0	0	Seminoma	Other	45	60	Right	Married	Biopsy only/No	No/Unknown	No/Unknown	Absent/Unknown	T1	N0	M0	No/Unknown	No/Unknown	No/Unknown	No/Unknown	No/Unknown	No	Within normal limits	Within normal limits	Within normal limits	S0	IA	IA
85	0	0	NGSTC	White	23	25	Right	Married	Yes	No/Unknown	Yes	Absent/Unknown	T1	N0	M0	No/Unknown	No/Unknown	No/Unknown	Yes	No/Unknown	No	Less than 1.5 x N	5,000-50,000 mIU/mL	Above normal and <1000 ng/ml	S1	IIIB	IIIB
87	0	0	Seminoma	White	39	75	Left	Single	Biopsy only/No	No/Unknown	No/Unknown	Absent/Unknown	T2	N2	M0	No/Unknown	No/Unknown	No/Unknown	No/Unknown	No/Unknown	No	Within normal limits	Within normal limits	Within normal limits	S0	IA	IA
85	0	0	Seminoma	Other	32	61	Right	Single	Biopsy only/No	No/Unknown	No/Unknown	Present	T1	N1	M0	No/Unknown	No/Unknown	No/Unknown	No/Unknown	No/Unknown	No	Within normal limits	Within normal limits	Within normal limits	S0	IB	IB
78	0	0	NGSTC	White	45	75	Right	Single	Biopsy only/No	No/Unknown	No/Unknown	Absent/Unknown	T2	N0	M0	No/Unknown	No/Unknown	No/Unknown	No/Unknown	No/Unknown	No	Within normal limits	Within normal limits	Within normal limits	S0	IA	IA
94	0	0	NGSTC	Other	31	50	Left	Married	Biopsy only/No	No/Unknown	No/Unknown	Absent/Unknown	T1	N0	M0	No/Unknown	No/Unknown	No/Unknown	No/Unknown	No/Unknown	No	Less than 1.5 x N	Within normal limits	Within normal limits	S1	IS	IS
17	0	0	NGSTC	Black	31	14	Right	Single	Biopsy only/No	No/Unknown	Yes	Present	T1	N0	M0	No/Unknown	No/Unknown	No/Unknown	Yes	No/Unknown	No	elevated after orchiectomy	Greater than 50,000 mIU/mL	Within normal limits	S3	IIIC	IIIC
77	0	0	NGSTC	Other	24	31	Left	Single	Biopsy only/No	No/Unknown	Yes	Absent/Unknown	T2	N2	M0	No/Unknown	No/Unknown	No/Unknown	No/Unknown	No/Unknown	No	Within normal limits	Above normal and less than 5,000 (mIU/mL)	Above normal and <1000 ng/ml	S2	IIIA	IIIA
76	0	0	NGSTC	White	63	25	Left	Married	Biopsy only/No	No/Unknown	Yes	Present	T1	N3	M1b	No/Unknown	No/Unknown	No/Unknown	No/Unknown	No/Unknown	No	Within normal limits	Within normal limits	Within normal limits	S0	IIA	IIA
80	0	0	Seminoma	Other	49	37	Right	Married	Biopsy only/No	No/Unknown	No/Unknown	Present	T1	N0	M0	No/Unknown	No/Unknown	No/Unknown	No/Unknown	No/Unknown	No	Within normal limits	Within normal limits	Within normal limits	S0	IB	IB
71	0	0	Seminoma	White	25	20	Left	Single	Biopsy only/No	No/Unknown	No/Unknown	Absent/Unknown	T2	N0	M0	No/Unknown	No/Unknown	No/Unknown	No/Unknown	No/Unknown	No	Within normal limits	Within normal limits	Within normal limits	S0	IA	IA
81	0	0	NGSTC	Other	26	45	Right	Single	Biopsy only/No	No/Unknown	Yes	Absent/Unknown	T1	N0	M0	No/Unknown	No/Unknown	No/Unknown	No/Unknown	No/Unknown	No	Within normal limits	Within normal limits	Within normal limits	S0	IA	IA
72	0	0	Seminoma	Other	39	40	Right	Married	Biopsy only/No	No/Unknown	No/Unknown	Absent/Unknown	T1	N0	M0	No/Unknown	No/Unknown	No/Unknown	No/Unknown	No/Unknown	No	Within normal limits	Within normal limits	Within normal limits	S0	IA	IA
64	0	0	Seminoma	White	51	23	Right	Single	Biopsy only/No	No/Unknown	Yes	Absent/Unknown	T1	N0	M0	No/Unknown	No/Unknown	No/Unknown	No/Unknown	No/Unknown	No	Greater than 10 x N	Above normal and less than 5,000 (mIU/mL)	Within normal limits	S3	IIIC	IIIC
34	0	0	Seminoma	White	29	20	Left	Single	Biopsy only/No	No/Unknown	No/Unknown	Absent/Unknown	T3	N2	M0	No/Unknown	No/Unknown	No/Unknown	No/Unknown	No/Unknown	No	Within normal limits	Within normal limits	Within normal limits	S0	IA	IA
20	1	1	NGSTC	Other	38	72	Left	Single	Biopsy only/No	No/Unknown	Yes	Present	T2	N1	M0	No/Unknown	No/Unknown	No/Unknown	Yes	No/Unknown	No	Less than 1.5 x N	Above normal and less than 5,000 (mIU/mL)	Within normal limits	S2	IIIA	IIIA
78	0	0	NGSTC	White	31	15	Left	Married	Biopsy only/No	No/Unknown	No/Unknown	Absent/Unknown	T1	N0	M0	No/Unknown	No/Unknown	No/Unknown	No/Unknown	No/Unknown	No	Within normal limits	Within normal limits	Above normal and <1000 ng/ml	S1	IA	IA
60	0	0	Seminoma	Other	59	48	Left	Married	Biopsy only/No	Yes	No/Unknown	Absent/Unknown	T2	N0	M0	No/Unknown	No/Unknown	No/Unknown	No/Unknown	No/Unknown	No	Less than 1.5 x N	Within normal limits	Within normal limits	S1	IIA	IIA
58	0	0	NGSTC	Other	51	11	Right	Other status	Biopsy only/No	No/Unknown	Yes	Present	T1	N1	M0	No/Unknown	No/Unknown	No/Unknown	No/Unknown	No/Unknown	No	Less than 1.5 x N	Within normal limits	Within normal limits	S1	IIIA	IIIA
58	0	0	Seminoma	Other	58	34	Right	Married	Biopsy only/No	No/Unknown	Yes	Absent/Unknown	T1	N2	M0	No/Unknown	No/Unknown	No/Unknown	No/Unknown	No/Unknown	No	Less than 1.5 x N	Above normal and less than 5,000 (mIU/mL)	Within normal limits	S2	IIC	IIC
53	0	0	Seminoma	Other	40	28	Left	Married	Biopsy only/No	No/Unknown	Yes	Absent/Unknown	T1	N0	M0	No/Unknown	No/Unknown	No/Unknown	No/Unknown	No/Unknown	No	Within normal limits	Within normal limits	Within normal limits	S0	IA	IA
50	0	0	NGSTC	Black	23	26	Left	Single	Yes	No/Unknown	Yes	Present	T1	N0	M0	No/Unknown	No/Unknown	No/Unknown	No/Unknown	No/Unknown	No	Less than 1.5 x N	Greater than 50,000 mIU/mL	Above normal and <1000 ng/ml	S3	IIIC	IIIC
65	0	0	NGSTC	Other	21	12	Right	Single	Biopsy only/No	No/Unknown	No/Unknown	Absent/Unknown	T1	N0	M0	No/Unknown	No/Unknown	No/Unknown	No/Unknown	No/Unknown	No	Within normal limits	Within normal limits	Within normal limits	S0	IA	IA
62	0	0	Seminoma	White	21	41	Right	Single	Biopsy only/No	No/Unknown	Yes	Present	T1	N0	M0	No/Unknown	No/Unknown	No/Unknown	No/Unknown	No/Unknown	No	Within normal limits	Within normal limits	Within normal limits	S0	IS	IS
65	0	0	Seminoma	White	27	110	Left	Other status	Biopsy only/No	No/Unknown	Yes	Present	T1	N2	M0	No/Unknown	No/Unknown	No/Unknown	No/Unknown	No/Unknown	No	Within normal limits	Within normal limits	Within normal limits	S0	IB	IB
70	0	0	Seminoma	White	26	22	Right	Married	Biopsy only/No	Yes	No/Unknown	Present	T1	N0	M0	No/Unknown	No/Unknown	No/Unknown	No/Unknown	No/Unknown	No	Within normal limits	Within normal limits	Within normal limits	S0	IIA	IIA
58	0	0	Seminoma	Other	36	45	Right	Single	Biopsy only/No	No/Unknown	No/Unknown	Absent/Unknown	T1	N0	M0	No/Unknown	No/Unknown	No/Unknown	No/Unknown	No/Unknown	No	Within normal limits	Within normal limits	Within normal limits	S0	UNK Stage	UNK Stage
55	0	0	Seminoma	Other	36	25	Left	Single	Biopsy only/No	No/Unknown	No/Unknown	Present	T1	N0	M0	No/Unknown	No/Unknown	No/Unknown	No/Unknown	No/Unknown	No	Within normal limits	Within normal limits	Above normal and <1000 ng/ml	S1	IB	IB
50	0	0	NGSTC	Other	18	34	Left	Single	Biopsy only/No	No/Unknown	No/Unknown	Absent/Unknown	T1	N0	M0	No/Unknown	No/Unknown	No/Unknown	No/Unknown	No/Unknown	No	Within normal limits	Within normal limits	Within normal limits	S0	IA	IA
51	0	0	NGSTC	White	32	35	Right	Single	Biopsy only/No	No/Unknown	Yes	Present	T1	N0	M0	No/Unknown	No/Unknown	No/Unknown	No/Unknown	No/Unknown	No	Within normal limits	Within normal limits	Above normal and <1000 ng/ml	S1	IS	IS
43	0	0	Seminoma	Other	32	61	Right	Married	Biopsy only/No	No/Unknown	No/Unknown	Present	T1	N0	M0	No/Unknown	No/Unknown	No/Unknown	No/Unknown	No/Unknown	No	Within normal limits	Within normal limits	Within normal limits	S0	IB	IB
51	0	0	Seminoma	Other	42	66	Left	Married	Biopsy only/No	No/Unknown	Yes	Present	T1	N0	M0	No/Unknown	No/Unknown	No/Unknown	No/Unknown	No/Unknown	No	Within normal limits	Within normal limits	Within normal limits	S0	IIC	IIC
54	0	0	NGSTC	White	24	43	Left	Married	Yes	No/Unknown	No/Unknown	Absent/Unknown	T1	N0	M0	No/Unknown	No/Unknown	No/Unknown	No/Unknown	No/Unknown	No	Within normal limits	Within normal limits	Within normal limits	S0	IA	IA
49	0	0	Seminoma	Other	62	75	Right	Married	Biopsy only/No	No/Unknown	Yes	Absent/Unknown	T1	N1	M0	No/Unknown	No/Unknown	No/Unknown	No/Unknown	No/Unknown	No	Within normal limits	Within normal limits	Within normal limits	S0	IA	IA
59	0	0	Seminoma	Other	21	63	Right	Married	Biopsy only/No	No/Unknown	No/Unknown	Present	T2	N0	M0	No/Unknown	No/Unknown	No/Unknown	No/Unknown	No/Unknown	No	Within normal limits	Within normal limits	Within normal limits	S0	IB	IB
23	0	0	NGSTC	White	20	129	Right	Single	Biopsy only/No	No/Unknown	Yes	Present	T2	N0	M0	No/Unknown	No/Unknown	No/Unknown	No/Unknown	No/Unknown	No	Less than 1.5 x N	Above normal and less than 5,000 (mIU/mL)	Above normal and <1000 ng/ml	S2	Blank(s)	Blank(s)
22	0	0	NGSTC	White	31	45	Left	Married	Yes	No/Unknown	Yes	Absent/Unknown	T1	N0	M0	No/Unknown	No/Unknown	No/Unknown	No/Unknown	No/Unknown	No	Within normal limits	Above normal and less than 5,000 (mIU/mL)	Within normal limits	S2	Blank(s)	Blank(s)
21	0	0	Seminoma	White	33	18	Right	Married	Biopsy only/No	No/Unknown	No/Unknown	Absent/Unknown	T3	N0	M0	No/Unknown	No/Unknown	No/Unknown	No/Unknown	No/Unknown	No	Within normal limits	Within normal limits	Within normal limits	S0	Blank(s)	Blank(s)
20	0	0	Seminoma	White	47	44	Right	Married	Biopsy only/No	No/Unknown	No/Unknown	Absent/Unknown	T1	N0	M0	No/Unknown	No/Unknown	No/Unknown	No/Unknown	No/Unknown	No	Within normal limits	Above normal and less than 5,000 (mIU/mL)	Within normal limits	S2	Blank(s)	Blank(s)
23	0	0	Seminoma	White	38	23	Left	Single	Biopsy only/No	Yes	No/Unknown	Absent/Unknown	T1	N0	M0	No/Unknown	No/Unknown	No/Unknown	No/Unknown	No/Unknown	No	Within normal limits	Within normal limits	Within normal limits	S0	Blank(s)	Blank(s)
20	0	0	Seminoma	Other	40	26	Right	Married	Biopsy only/No	No/Unknown	No/Unknown	Absent/Unknown	T1	N0	M1b	No/Unknown	No/Unknown	No/Unknown	No/Unknown	No/Unknown	No	Within normal limits	Within normal limits	Within normal limits	S0	Blank(s)	Blank(s)
18	0	0	Seminoma	White	51	30	Left	Single	Biopsy only/No	No/Unknown	No/Unknown	Absent/Unknown	T1	N0	M0	No/Unknown	No/Unknown	No/Unknown	No/Unknown	No/Unknown	No	Greater than 10 x N	Within normal limits	Within normal limits	S3	Blank(s)	Blank(s)
10	0	0	NGSTC	Other	58	56	Left	Married	Biopsy only/No	No/Unknown	Yes	Present	T2	N0	M0	No/Unknown	No/Unknown	No/Unknown	Yes	No/Unknown	No	1.5 to 10 x N	Within normal limits	Within normal limits	S2	Blank(s)	Blank(s)
9	0	0	NGSTC	Other	34	55	Left	Married	Biopsy only/No	No/Unknown	Yes	Present	T1	N0	M0	Yes	Yes	No/Unknown	Yes	Yes	No	Less than 1.5 x N	Greater than 50,000 mIU/mL	Within normal limits	S3	Blank(s)	Blank(s)
23	0	0	Seminoma	Other	74	40	Left	Married	Biopsy only/No	No/Unknown	No/Unknown	Present	T2	N0	M1a	No/Unknown	No/Unknown	No/Unknown	No/Unknown	No/Unknown	No	Within normal limits	Within normal limits	Within normal limits	S0	Blank(s)	Blank(s)
13	0	0	Seminoma	Other	52	60	Right	Single	Biopsy only/No	No/Unknown	No/Unknown	Absent/Unknown	T1	N0	M0	No/Unknown	No/Unknown	No/Unknown	No/Unknown	No/Unknown	No	Within normal limits	Within normal limits	Within normal limits	S0	Blank(s)	Blank(s)
23	0	0	Seminoma	White	68	68	Left	Single	Biopsy only/No	No/Unknown	No/Unknown	Absent/Unknown	T2	N0	M0	No/Unknown	No/Unknown	No/Unknown	No/Unknown	No/Unknown	No	Within normal limits	Within normal limits	Within normal limits	S0	Blank(s)	Blank(s)
20	0	0	Seminoma	White	25	22	Right	Single	Biopsy only/No	No/Unknown	No/Unknown	Absent/Unknown	T1	N1	M0	No/Unknown	No/Unknown	No/Unknown	No/Unknown	No/Unknown	No	1.5 to 10 x N	Within normal limits	Within normal limits	S2	Blank(s)	Blank(s)
16	0	0	Seminoma	Other	38	5	Right	Married	Biopsy only/No	No/Unknown	Yes	Absent/Unknown	T3	N2	M0	No/Unknown	No/Unknown	No/Unknown	No/Unknown	No/Unknown	No	Within normal limits	Within normal limits	Within normal limits	S0	Blank(s)	Blank(s)
16	0	0	Seminoma	Other	38	46	Left	Married	Biopsy only/No	No/Unknown	Yes	Absent/Unknown	T2	N0	M0	No/Unknown	No/Unknown	No/Unknown	No/Unknown	No/Unknown	No	Within normal limits	Within normal limits	Within normal limits	S0	Blank(s)	Blank(s)
22	0	0	NGSTC	White	22	15	Left	Married	Biopsy only/No	No/Unknown	Yes	Present	T2	N1	M0	No/Unknown	No/Unknown	No/Unknown	No/Unknown	No/Unknown	No	Less than 1.5 x N	5,000-50,000 mIU/mL	Within normal limits	S1	Blank(s)	Blank(s)
8	0	0	Seminoma	Other	35	46	Right	Single	Biopsy only/No	No/Unknown	No/Unknown	Present	T1	N2	M0	No/Unknown	No/Unknown	No/Unknown	No/Unknown	No/Unknown	No	Within normal limits	Within normal limits	Within normal limits	S0	Blank(s)	Blank(s)
5	0	0	NGSTC	Other	42	25	Left	Married	Biopsy only/No	No/Unknown	No/Unknown	Present	T2	N0	M0	No/Unknown	No/Unknown	No/Unknown	No/Unknown	No/Unknown	No	1.5 to 10 x N	Within normal limits	Above normal and <1000 ng/ml	S2	Blank(s)	Blank(s)
5	0	0	NGSTC	White	45	130	Left	Married	Biopsy only/No	No/Unknown	No/Unknown	Absent/Unknown	T2	N0	M0	No/Unknown	No/Unknown	No/Unknown	No/Unknown	No/Unknown	No	Within normal limits	Within normal limits	Within normal limits	S0	Blank(s)	Blank(s)
13	0	0	NGSTC	White	39	17	Left	Other status	Yes	No/Unknown	Yes	Present	T2	N0	M0	No/Unknown	No/Unknown	No/Unknown	Yes	No/Unknown	No	Within normal limits	Within normal limits	Above normal and <1000 ng/ml	S1	Blank(s)	Blank(s)
14	0	0	Seminoma	White	46	40	Left	Married	Biopsy only/No	No/Unknown	No/Unknown	Absent/Unknown	T1	N0	M0	No/Unknown	No/Unknown	No/Unknown	No/Unknown	No/Unknown	No	Within normal limits	Within normal limits	Within normal limits	S0	Blank(s)	Blank(s)
2	0	0	Seminoma	Other	34	45	Left	Married	Biopsy only/No	No/Unknown	Yes	Present	T1	N0	M0	No/Unknown	No/Unknown	No/Unknown	Yes	Yes	No	Less than 1.5 x N	Above normal and less than 5,000 (mIU/mL)	Within normal limits	S2	Blank(s)	Blank(s)
3	0	0	NGSTC	Other	47	48	Left	Married	Biopsy only/No	No/Unknown	Yes	Present	T1	N0	M0	No/Unknown	No/Unknown	No/Unknown	No/Unknown	No/Unknown	No	Within normal limits	Within normal limits	Within normal limits	S0	Blank(s)	Blank(s)
3	0	0	NGSTC	Other	22	60	Right	Single	Biopsy only/No	No/Unknown	Yes	Present	T1	N0	M0	No/Unknown	No/Unknown	No/Unknown	No/Unknown	No/Unknown	No	Less than 1.5 x N	Within normal limits	Within normal limits	S1	Blank(s)	Blank(s)
11	0	0	Seminoma	Black	36	35	Right	Single	Biopsy only/No	No/Unknown	Yes	Present	T1	N0	M0	No/Unknown	No/Unknown	No/Unknown	Yes	Yes	No	Within normal limits	5,000-50,000 mIU/mL	Within normal limits	S1	Blank(s)	Blank(s)
7	0	0	Seminoma	Other	53	70	Right	Married	Biopsy only/No	No/Unknown	No/Unknown	Present	T1	N0	M0	No/Unknown	No/Unknown	No/Unknown	No/Unknown	No/Unknown	No	Within normal limits	Within normal limits	Within normal limits	S0	Blank(s)	Blank(s)
8	0	0	NGSTC	Other	26	30	Left	Other status	Biopsy only/No	No/Unknown	Yes	Present	T1	N0	M0	No/Unknown	No/Unknown	No/Unknown	No/Unknown	No/Unknown	No	Within normal limits	Within normal limits	Within normal limits	S0	Blank(s)	Blank(s)
2	0	0	NGSTC	Other	55	65	Left	Single	Biopsy only/No	No/Unknown	No/Unknown	Absent/Unknown	T2	N0	M1a	No/Unknown	No/Unknown	No/Unknown	No/Unknown	No/Unknown	No	Within normal limits	Within normal limits	Within normal limits	S0	Blank(s)	Blank(s)
20	0	0	NGSTC	White	32	35	Left	Married	Biopsy only/No	No/Unknown	No/Unknown	Absent/Unknown	T1	N0	M0	No/Unknown	No/Unknown	No/Unknown	No/Unknown	No/Unknown	No	Within normal limits	Within normal limits	Within normal limits	S0	Blank(s)	Blank(s)
13	0	0	Seminoma	White	35	20	Right	Married	Biopsy only/No	No/Unknown	No/Unknown	Absent/Unknown	T2	N0	M0	No/Unknown	No/Unknown	No/Unknown	No/Unknown	No/Unknown	No	Within normal limits	Within normal limits	Within normal limits	S0	Blank(s)	Blank(s)
110	0	0	Seminoma	White	28	85	Left	Single	Biopsy only/No	Yes	No/Unknown	Absent/Unknown	T1	N0	M0	No/Unknown	No/Unknown	No/Unknown	No/Unknown	No/Unknown	No	Within normal limits	Within normal limits	Within normal limits	S0	IA	IA
89	0	0	Seminoma	White	49	58	Right	Married	Biopsy only/No	Yes	No/Unknown	Present	T1	N0	M0	No/Unknown	No/Unknown	No/Unknown	No/Unknown	No/Unknown	No	Within normal limits	Within normal limits	Within normal limits	S0	IB	IB
83	0	0	NGSTC	White	34	60	Left	Married	Biopsy only/No	No/Unknown	No/Unknown	Present	T2	N0	M0	No/Unknown	No/Unknown	No/Unknown	No/Unknown	No/Unknown	No	Within normal limits	Within normal limits	Above normal and <1000 ng/ml	S1	IS	IS
54	1	1	NGSTC	Other	22	43	Right	Single	Biopsy only/No	No/Unknown	Yes	Present	T2	N0	M0	No/Unknown	No/Unknown	No/Unknown	No/Unknown	No/Unknown	No	Within normal limits	Within normal limits	Within normal limits	S0	IB	IB
72	0	0	NGSTC	White	35	35	Right	Married	Biopsy only/No	No/Unknown	No/Unknown	Absent/Unknown	T1	N0	M0	No/Unknown	No/Unknown	No/Unknown	No/Unknown	No/Unknown	No	Within normal limits	Within normal limits	Within normal limits	S0	IS	IS
78	0	0	NGSTC	White	41	25	Right	Married	Biopsy only/No	No/Unknown	Yes	Absent/Unknown	T1	N0	M0	No/Unknown	No/Unknown	No/Unknown	No/Unknown	No/Unknown	No	Within normal limits	Within normal limits	Within normal limits	S0	IS	IS
78	0	0	Seminoma	White	41	48	Right	Married	Biopsy only/No	No/Unknown	Yes	Absent/Unknown	T1	N0	M0	No/Unknown	No/Unknown	No/Unknown	No/Unknown	No/Unknown	No	Within normal limits	Within normal limits	Within normal limits	S0	IS	IS
82	0	0	Seminoma	White	63	75	Left	Married	Biopsy only/No	No/Unknown	No/Unknown	Present	T1	N0	M0	No/Unknown	No/Unknown	No/Unknown	No/Unknown	No/Unknown	No	Within normal limits	Within normal limits	Within normal limits	S0	IS	IS
73	0	0	NGSTC	White	19	48	Left	Single	Biopsy only/No	No/Unknown	Yes	Present	T1	N0	M0	No/Unknown	No/Unknown	No/Unknown	Yes	No/Unknown	No	Less than 1.5 x N	Above normal and less than 5,000 (mIU/mL)	Within normal limits	S2	IIIA	IIIA
104	0	0	Seminoma	White	25	20	Right	Single	Biopsy only/No	No/Unknown	Yes	Absent/Unknown	T1	N0	M0	No/Unknown	No/Unknown	Yes	No/Unknown	No/Unknown	No	Greater than 10 x N	Within normal limits	Above normal and <1000 ng/ml	S3	IIIC	IIIC
73	0	0	NGSTC	White	18	16	Left	Single	Biopsy only/No	No/Unknown	Yes	Present	T1	N0	M0	No/Unknown	No/Unknown	No/Unknown	No/Unknown	No/Unknown	No	Within normal limits	Within normal limits	Within normal limits	S0	IIA	IIA
71	0	0	NGSTC	White	29	54	Right	Single	Biopsy only/No	No/Unknown	Yes	Present	T2	N1	M0	No/Unknown	No/Unknown	No/Unknown	No/Unknown	No/Unknown	No	Less than 1.5 x N	Within normal limits	Within normal limits	S1	UNK Stage	UNK Stage
2	0	0	NGSTC	White	34	29	Left	Other status	Biopsy only/No	No/Unknown	Yes	Present	T1	N0	M0	No/Unknown	No/Unknown	No/Unknown	No/Unknown	No/Unknown	No	Within normal limits	Within normal limits	Within normal limits	S0	IB	IB
79	0	0	NGSTC	White	31	18	Left	Single	Biopsy only/No	No/Unknown	No/Unknown	Present	T1	N3	M0	No/Unknown	No/Unknown	No/Unknown	No/Unknown	No/Unknown	No	Within normal limits	Within normal limits	Within normal limits	S0	IB	IB
69	0	0	NGSTC	White	28	16	Right	Single	Biopsy only/No	No/Unknown	No/Unknown	Absent/Unknown	T1	N0	M0	No/Unknown	No/Unknown	No/Unknown	No/Unknown	No/Unknown	No	Within normal limits	Within normal limits	Within normal limits	S0	IS	IS
71	0	0	NGSTC	White	26	50	Left	Single	Biopsy only/No	No/Unknown	No/Unknown	Absent/Unknown	T3	N1	M1a	No/Unknown	No/Unknown	No/Unknown	No/Unknown	No/Unknown	No	Within normal limits	Within normal limits	Within normal limits	S0	IA	IA
49	0	0	NGSTC	White	20	52	Right	Single	Biopsy only/No	No/Unknown	Yes	Present	T1	N0	M0	No/Unknown	No/Unknown	No/Unknown	No/Unknown	No/Unknown	No	Within normal limits	Within normal limits	Within normal limits	S0	IB	IB
76	0	0	Seminoma	White	30	35	Left	Single	Biopsy only/No	Yes	No/Unknown	Absent/Unknown	T3	N0	M0	No/Unknown	No/Unknown	No/Unknown	No/Unknown	No/Unknown	No	Within normal limits	Within normal limits	Above normal and <1000 ng/ml	S1	IA	IA
67	0	0	Seminoma	White	38	40	Right	Married	Biopsy only/No	No/Unknown	No/Unknown	Absent/Unknown	T2	N3	M1b	No/Unknown	No/Unknown	No/Unknown	No/Unknown	No/Unknown	No	Less than 1.5 x N	Within normal limits	Within normal limits	S1	IS	IS
73	0	0	NGSTC	White	65	65	Right	Married	Biopsy only/No	No/Unknown	Yes	Present	T1	N0	M1a	No/Unknown	No/Unknown	No/Unknown	No/Unknown	No/Unknown	No	Less than 1.5 x N	Within normal limits	Within normal limits	S1	IS	IS
72	0	0	Seminoma	White	56	25	Right	Single	Biopsy only/No	No/Unknown	Yes	Present	T3	N2	M1a	No/Unknown	No/Unknown	No/Unknown	No/Unknown	No/Unknown	No	Within normal limits	Within normal limits	Within normal limits	S0	IIB	IIB
111	0	0	NGSTC	White	22	33	Left	Single	Biopsy only/No	No/Unknown	No/Unknown	Present	T2	N1	M0	No/Unknown	No/Unknown	No/Unknown	No/Unknown	No/Unknown	No	Within normal limits	Within normal limits	Within normal limits	S0	IB	IB
69	0	0	Seminoma	White	31	27	Left	Married	Biopsy only/No	No/Unknown	No/Unknown	Present	T3	N0	M0	No/Unknown	No/Unknown	No/Unknown	No/Unknown	No/Unknown	No	elevated after orchiectomy	Within normal limits	Within normal limits	S1	IS	IS
64	0	0	Seminoma	White	43	60	Left	Other status	Biopsy only/No	No/Unknown	No/Unknown	Absent/Unknown	T1	N2	M0	No/Unknown	No/Unknown	No/Unknown	No/Unknown	No/Unknown	No	Within normal limits	Above normal and less than 5,000 (mIU/mL)	Within normal limits	S2	IS	IS
62	0	0	Seminoma	White	32	45	Right	Married	Biopsy only/No	No/Unknown	No/Unknown	Absent/Unknown	T1	N0	M0	No/Unknown	No/Unknown	No/Unknown	No/Unknown	No/Unknown	No	Within normal limits	Within normal limits	Within normal limits	S0	IA	IA
55	0	0	Seminoma	White	36	23	Right	Married	Biopsy only/No	No/Unknown	No/Unknown	Present	T2	N0	M0	No/Unknown	No/Unknown	No/Unknown	No/Unknown	No/Unknown	No	Less than 1.5 x N	Above normal and less than 5,000 (mIU/mL)	Within normal limits	S2	IS	IS
60	0	0	NGSTC	White	29	105	Right	Single	Yes	No/Unknown	No/Unknown	Absent/Unknown	T2	N1	M1a	No/Unknown	No/Unknown	No/Unknown	No/Unknown	No/Unknown	No	Within normal limits	Within normal limits	Above normal and <1000 ng/ml	S1	UNK Stage	UNK Stage
65	0	0	Seminoma	White	55	80	Right	Married	Biopsy only/No	No/Unknown	No/Unknown	Present	T1	N0	M0	No/Unknown	No/Unknown	No/Unknown	No/Unknown	No/Unknown	No	Within normal limits	Within normal limits	Above normal and <1000 ng/ml	S1	IB	IB
68	0	0	Seminoma	White	33	70	Left	Married	Biopsy only/No	No/Unknown	No/Unknown	Absent/Unknown	T2	N0	M0	No/Unknown	No/Unknown	No/Unknown	No/Unknown	No/Unknown	No	Within normal limits	Within normal limits	Within normal limits	S0	IA	IA
66	0	0	Seminoma	White	30	17	Left	Single	Biopsy only/No	No/Unknown	No/Unknown	Absent/Unknown	T1	N0	M0	No/Unknown	No/Unknown	No/Unknown	No/Unknown	No/Unknown	No	Within normal limits	Within normal limits	Within normal limits	S0	IA	IA
61	0	0	Seminoma	White	53	62	Right	Married	Biopsy only/No	No/Unknown	No/Unknown	Absent/Unknown	T1	N1	M0	No/Unknown	No/Unknown	No/Unknown	No/Unknown	No/Unknown	No	Within normal limits	Within normal limits	Above normal and <1000 ng/ml	S1	IA	IA
48	0	0	Seminoma	White	39	77	Left	Married	Biopsy only/No	No/Unknown	Yes	Absent/Unknown	T1	N0	M0	No/Unknown	No/Unknown	No/Unknown	No/Unknown	No/Unknown	No	Less than 1.5 x N	Within normal limits	Within normal limits	S1	UNK Stage	UNK Stage
50	0	0	Seminoma	White	19	63	Right	Single	Biopsy only/No	No/Unknown	No/Unknown	Absent/Unknown	T2	N0	M0	No/Unknown	No/Unknown	No/Unknown	No/Unknown	No/Unknown	No	Within normal limits	Within normal limits	Above normal and <1000 ng/ml	S1	IA	IA
59	0	0	NGSTC	White	27	33	Right	Single	Biopsy only/No	No/Unknown	Yes	Absent/Unknown	T2	N2	M1b	No/Unknown	No/Unknown	No/Unknown	No/Unknown	No/Unknown	No	Within normal limits	Within normal limits	Within normal limits	S0	IS	IS
52	0	0	Seminoma	White	24	59	Right	Married	Biopsy only/No	No/Unknown	No/Unknown	Absent/Unknown	T2	N0	M0	No/Unknown	No/Unknown	No/Unknown	No/Unknown	No/Unknown	No	Within normal limits	Within normal limits	Within normal limits	S0	IA	IA
23	1	1	NGSTC	White	18	23	Right	Single	Yes	No/Unknown	Yes	Absent/Unknown	T1	N0	M0	Yes	No/Unknown	Yes	Yes	No/Unknown	No	Within normal limits	Within normal limits	Above normal and <1000 ng/ml	S1	IIIC	IIIC
52	0	0	NGSTC	White	31	33	Right	Married	Biopsy only/No	No/Unknown	Yes	Present	T1	N0	M0	No/Unknown	No/Unknown	No/Unknown	No/Unknown	No/Unknown	No	1.5 to 10 x N	Within normal limits	Within normal limits	S2	IIIB	IIIB
52	0	0	Seminoma	White	31	14	Left	Married	Biopsy only/No	No/Unknown	Yes	Absent/Unknown	T2	N1	M1a	No/Unknown	No/Unknown	No/Unknown	No/Unknown	No/Unknown	No	1.5 to 10 x N	Within normal limits	Within normal limits	S2	IIIB	IIIB
80	0	0	Seminoma	White	49	80	Left	Married	Biopsy only/No	No/Unknown	Yes	Absent/Unknown	T2	N0	M0	No/Unknown	No/Unknown	No/Unknown	No/Unknown	No/Unknown	No	Within normal limits	Within normal limits	Within normal limits	S0	IA	IA
25	0	0	Seminoma	White	25	90	Right	Single	Biopsy only/No	No/Unknown	No/Unknown	Present	T1	N0	M0	No/Unknown	No/Unknown	No/Unknown	No/Unknown	No/Unknown	No	Within normal limits	Within normal limits	Within normal limits	S0	UNK Stage	UNK Stage
55	0	0	Seminoma	White	21	70	Right	Single	Biopsy only/No	No/Unknown	No/Unknown	Absent/Unknown	T1	N0	M0	No/Unknown	No/Unknown	No/Unknown	No/Unknown	No/Unknown	No	Within normal limits	Within normal limits	Within normal limits	S0	IB	IB
50	0	0	Seminoma	White	37	65	Right	Married	Biopsy only/No	No/Unknown	Yes	Absent/Unknown	T2	N0	M0	No/Unknown	No/Unknown	No/Unknown	No/Unknown	No/Unknown	No	Within normal limits	Within normal limits	Within normal limits	S0	IA	IA
14	0	0	NGSTC	White	45	79	Right	Married	Biopsy only/No	No/Unknown	No/Unknown	Absent/Unknown	T1	N0	M0	No/Unknown	No/Unknown	No/Unknown	No/Unknown	No/Unknown	No	Within normal limits	Within normal limits	Within normal limits	S0	Blank(s)	Blank(s)
22	0	0	NGSTC	White	36	45	Right	Married	Yes	No/Unknown	Yes	Absent/Unknown	T2	N0	M0	No/Unknown	No/Unknown	No/Unknown	No/Unknown	No/Unknown	No	Within normal limits	Above normal and less than 5,000 (mIU/mL)	1000 - 9999 ng/ml	S2	Blank(s)	Blank(s)
18	0	0	NGSTC	White	37	32	Left	Married	Biopsy only/No	No/Unknown	Yes	Present	T1	N0	M0	No/Unknown	No/Unknown	No/Unknown	No/Unknown	No/Unknown	No	Within normal limits	Within normal limits	Within normal limits	S0	Blank(s)	Blank(s)
22	0	0	NGSTC	White	32	27	Left	Single	Biopsy only/No	No/Unknown	Yes	Present	T1	N0	M0	No/Unknown	No/Unknown	No/Unknown	No/Unknown	Yes	No	Less than 1.5 x N	Within normal limits	Within normal limits	S1	Blank(s)	Blank(s)
17	0	0	Seminoma	White	51	27	Right	Married	Biopsy only/No	No/Unknown	No/Unknown	Absent/Unknown	T2	N1	M1a	No/Unknown	No/Unknown	No/Unknown	No/Unknown	No/Unknown	No	Within normal limits	Within normal limits	Within normal limits	S0	Blank(s)	Blank(s)
19	0	0	NGSTC	White	21	19	Left	Single	Biopsy only/No	No/Unknown	Yes	Present	T1	N1	M0	No/Unknown	No/Unknown	No/Unknown	No/Unknown	No/Unknown	No	Within normal limits	Within normal limits	Within normal limits	S0	Blank(s)	Blank(s)
12	0	0	NGSTC	White	28	30	Right	Other status	Biopsy only/No	No/Unknown	No/Unknown	Absent/Unknown	T1	N0	M0	No/Unknown	No/Unknown	No/Unknown	No/Unknown	No/Unknown	No	Within normal limits	Within normal limits	Within normal limits	S0	Blank(s)	Blank(s)
13	0	0	NGSTC	White	34	90	Right	Single	Biopsy only/No	No/Unknown	Yes	Absent/Unknown	T2	N0	M0	No/Unknown	No/Unknown	No/Unknown	No/Unknown	No/Unknown	No	Within normal limits	Within normal limits	Within normal limits	S0	Blank(s)	Blank(s)
22	0	0	Seminoma	White	34	58	Left	Married	Biopsy only/No	No/Unknown	Yes	Present	T1	N0	M0	No/Unknown	No/Unknown	No/Unknown	No/Unknown	No/Unknown	No	Less than 1.5 x N	Within normal limits	Within normal limits	S1	Blank(s)	Blank(s)
13	0	0	NGSTC	White	33	105	Right	Married	Biopsy only/No	No/Unknown	Yes	Absent/Unknown	T2	N0	M0	No/Unknown	No/Unknown	No/Unknown	No/Unknown	No/Unknown	No	Less than 1.5 x N	Within normal limits	Above normal and <1000 ng/ml	S1	Blank(s)	Blank(s)
14	0	0	Seminoma	White	51	25	Left	Other status	Biopsy only/No	No/Unknown	Yes	Present	T2	N0	M0	No/Unknown	No/Unknown	No/Unknown	No/Unknown	No/Unknown	No	Within normal limits	Within normal limits	Within normal limits	S0	Blank(s)	Blank(s)
12	0	0	NGSTC	White	19	75	Left	Single	Biopsy only/No	No/Unknown	Yes	Present	T1	N0	M0	No/Unknown	No/Unknown	No/Unknown	Yes	No/Unknown	No	Less than 1.5 x N	Above normal and less than 5,000 (mIU/mL)	Above normal and <1000 ng/ml	S2	Blank(s)	Blank(s)
18	0	0	NGSTC	White	29	25	Left	Married	Biopsy only/No	No/Unknown	No/Unknown	Absent/Unknown	T2	N0	M0	No/Unknown	No/Unknown	No/Unknown	No/Unknown	No/Unknown	No	1.5 to 10 x N	Above normal and less than 5,000 (mIU/mL)	Above normal and <1000 ng/ml	S2	Blank(s)	Blank(s)
14	0	0	Seminoma	White	39	60	Right	Single	Biopsy only/No	No/Unknown	No/Unknown	Absent/Unknown	T2	N0	M0	No/Unknown	No/Unknown	No/Unknown	No/Unknown	No/Unknown	No	Within normal limits	Within normal limits	Within normal limits	S0	Blank(s)	Blank(s)
14	0	0	NGSTC	White	25	35	Left	Single	Biopsy only/No	Yes	Yes	Absent/Unknown	T1	N0	M0	No/Unknown	Yes	No/Unknown	Yes	Yes	No	1.5 to 10 x N	Greater than 50,000 mIU/mL	Within normal limits	S3	Blank(s)	Blank(s)
14	0	0	Seminoma	White	55	74	Right	Married	Biopsy only/No	No/Unknown	No/Unknown	Absent/Unknown	T2	N1	M0	No/Unknown	No/Unknown	No/Unknown	No/Unknown	No/Unknown	No	elevated after orchiectomy	Within normal limits	Within normal limits	S1	Blank(s)	Blank(s)
20	0	0	NGSTC	White	22	20	Right	Single	Biopsy only/No	No/Unknown	No/Unknown	Absent/Unknown	T2	N0	M0	No/Unknown	No/Unknown	No/Unknown	No/Unknown	No/Unknown	No	Within normal limits	Within normal limits	Within normal limits	S0	Blank(s)	Blank(s)
21	0	0	NGSTC	White	31	80	Right	Single	Biopsy only/No	No/Unknown	No/Unknown	Absent/Unknown	T1	N2	M1a	No/Unknown	No/Unknown	No/Unknown	No/Unknown	No/Unknown	No	Within normal limits	Within normal limits	Within normal limits	S0	Blank(s)	Blank(s)
17	0	0	Seminoma	White	42	40	Right	Single	Biopsy only/No	No/Unknown	No/Unknown	Absent/Unknown	T1	N0	M0	No/Unknown	No/Unknown	No/Unknown	No/Unknown	No/Unknown	No	Within normal limits	Within normal limits	Within normal limits	S0	Blank(s)	Blank(s)
8	0	0	Seminoma	White	42	40	Left	Married	Biopsy only/No	No/Unknown	Yes	Absent/Unknown	T1	N1	M0	No/Unknown	No/Unknown	No/Unknown	No/Unknown	No/Unknown	No	Within normal limits	Within normal limits	Within normal limits	S0	Blank(s)	Blank(s)
16	0	0	NGSTC	White	25	15	Right	Married	Biopsy only/No	No/Unknown	Yes	Present	T2	N0	M0	No/Unknown	No/Unknown	No/Unknown	No/Unknown	No/Unknown	No	Within normal limits	Within normal limits	Within normal limits	S0	Blank(s)	Blank(s)
7	0	0	NGSTC	White	30	18	Right	Single	Yes	No/Unknown	Yes	Present	T2	N3	M1b	No/Unknown	No/Unknown	No/Unknown	Yes	No/Unknown	Yes	1.5 to 10 x N	5,000-50,000 mIU/mL	1000 - 9999 ng/ml	S2	Blank(s)	Blank(s)
13	0	0	NGSTC	White	45	150	Right	Single	Yes	No/Unknown	Yes	Absent/Unknown	T1	N2	M0	No/Unknown	No/Unknown	No/Unknown	No/Unknown	No/Unknown	No	Within normal limits	Above normal and less than 5,000 (mIU/mL)	Above normal and <1000 ng/ml	S2	Blank(s)	Blank(s)
12	0	0	NGSTC	White	35	23	Left	Other status	Biopsy only/No	No/Unknown	Yes	Absent/Unknown	T1	N2	M1a	No/Unknown	No/Unknown	No/Unknown	No/Unknown	No/Unknown	No	Within normal limits	Above normal and less than 5,000 (mIU/mL)	Above normal and <1000 ng/ml	S2	Blank(s)	Blank(s)
7	0	0	Seminoma	White	78	110	Right	Married	Biopsy only/No	No/Unknown	Yes	Absent/Unknown	T1	N0	M0	No/Unknown	No/Unknown	No/Unknown	No/Unknown	No/Unknown	No	Within normal limits	Within normal limits	Within normal limits	S0	Blank(s)	Blank(s)
10	0	0	Seminoma	White	31	90	Left	Single	Biopsy only/No	No/Unknown	No/Unknown	Absent/Unknown	T1	N0	M0	No/Unknown	No/Unknown	No/Unknown	No/Unknown	No/Unknown	No	Within normal limits	Within normal limits	Within normal limits	S0	Blank(s)	Blank(s)
6	0	0	NGSTC	White	29	15	Left	Married	Biopsy only/No	No/Unknown	Yes	Present	T3	N1	M0	No/Unknown	No/Unknown	No/Unknown	Yes	No/Unknown	Yes	Less than 1.5 x N	Greater than 50,000 mIU/mL	Above normal and <1000 ng/ml	S3	Blank(s)	Blank(s)
22	0	0	Seminoma	White	34	30	Right	Married	Yes	No/Unknown	Yes	Absent/Unknown	T1	N0	M0	No/Unknown	No/Unknown	No/Unknown	No/Unknown	No/Unknown	No	Within normal limits	Within normal limits	Within normal limits	S0	Blank(s)	Blank(s)
17	0	0	Seminoma	White	48	105	Left	Married	Biopsy only/No	No/Unknown	No/Unknown	Absent/Unknown	T1	N1	M0	No/Unknown	No/Unknown	No/Unknown	No/Unknown	No/Unknown	No	Within normal limits	Within normal limits	Within normal limits	S0	Blank(s)	Blank(s)
66	0	0	NGSTC	White	31	25	Left	Single	Biopsy only/No	No/Unknown	No/Unknown	Absent/Unknown	T1	N0	M0	No/Unknown	No/Unknown	No/Unknown	No/Unknown	No/Unknown	No	Within normal limits	Within normal limits	Within normal limits	S0	IA	IA
19	0	0	Seminoma	White	62	54	Right	Other status	Biopsy only/No	No/Unknown	No/Unknown	Absent/Unknown	T2	N0	M0	No/Unknown	No/Unknown	No/Unknown	No/Unknown	No/Unknown	No	Less than 1.5 x N	Within normal limits	Within normal limits	S1	Blank(s)	Blank(s)
20	0	0	NGSTC	White	27	40	Right	Single	Biopsy only/No	No/Unknown	Yes	Present	T1	N0	M0	No/Unknown	No/Unknown	No/Unknown	No/Unknown	No/Unknown	No	Within normal limits	Within normal limits	Within normal limits	S0	Blank(s)	Blank(s)
12	0	0	NGSTC	White	27	19	Right	Married	Biopsy only/No	No/Unknown	Yes	Absent/Unknown	T1	N0	M0	No/Unknown	No/Unknown	No/Unknown	No/Unknown	No/Unknown	No	Within normal limits	Within normal limits	Within normal limits	S0	Blank(s)	Blank(s)
11	0	0	NGSTC	White	21	101	Left	Single	Biopsy only/No	No/Unknown	Yes	Absent/Unknown	T2	N2	M0	No/Unknown	No/Unknown	No/Unknown	No/Unknown	No/Unknown	No	Within normal limits	Within normal limits	Within normal limits	S0	Blank(s)	Blank(s)
23	0	0	Seminoma	White	74	30	Right	Married	Biopsy only/No	No/Unknown	No/Unknown	Absent/Unknown	T2	N3	M0	No/Unknown	No/Unknown	No/Unknown	No/Unknown	No/Unknown	No	Within normal limits	Above normal and less than 5,000 (mIU/mL)	Within normal limits	S2	Blank(s)	Blank(s)
22	0	0	NGSTC	White	24	115	Right	Single	Biopsy only/No	No/Unknown	No/Unknown	Absent/Unknown	T1	N0	M0	No/Unknown	No/Unknown	No/Unknown	No/Unknown	No/Unknown	No	Within normal limits	Within normal limits	Within normal limits	S0	Blank(s)	Blank(s)
22	0	0	Seminoma	White	37	23	Right	Single	Biopsy only/No	No/Unknown	No/Unknown	Absent/Unknown	T1	N2	M0	No/Unknown	No/Unknown	No/Unknown	No/Unknown	No/Unknown	No	Within normal limits	Within normal limits	Within normal limits	S0	Blank(s)	Blank(s)
19	0	0	Seminoma	White	51	48	Left	Married	Biopsy only/No	No/Unknown	No/Unknown	Absent/Unknown	T2	N0	M0	No/Unknown	No/Unknown	No/Unknown	No/Unknown	No/Unknown	No	Within normal limits	Within normal limits	Within normal limits	S0	Blank(s)	Blank(s)
13	0	0	Seminoma	White	42	100	Right	Married	Biopsy only/No	No/Unknown	No/Unknown	Present	T1	N0	M0	No/Unknown	No/Unknown	No/Unknown	No/Unknown	No/Unknown	No	Within normal limits	Within normal limits	Within normal limits	S0	Blank(s)	Blank(s)
10	0	0	NGSTC	White	29	30	Left	Married	Biopsy only/No	No/Unknown	Yes	Present	T2	N2	M1a	No/Unknown	No/Unknown	No/Unknown	No/Unknown	No/Unknown	No	Within normal limits	Within normal limits	Within normal limits	S0	Blank(s)	Blank(s)
5	0	0	NGSTC	White	33	27	Right	Married	Biopsy only/No	No/Unknown	No/Unknown	Absent/Unknown	T2	N0	M0	No/Unknown	No/Unknown	No/Unknown	No/Unknown	No/Unknown	No	Within normal limits	Within normal limits	Within normal limits	S0	Blank(s)	Blank(s)
9	0	0	Seminoma	White	29	28	Left	Married	Biopsy only/No	No/Unknown	No/Unknown	Absent/Unknown	T1	N0	M0	No/Unknown	No/Unknown	No/Unknown	No/Unknown	No/Unknown	No	Within normal limits	Within normal limits	Within normal limits	S0	Blank(s)	Blank(s)
9	0	0	Seminoma	White	37	52	Right	Married	Biopsy only/No	No/Unknown	No/Unknown	Absent/Unknown	T1	N0	M1a	No/Unknown	No/Unknown	No/Unknown	No/Unknown	No/Unknown	No	Within normal limits	Within normal limits	Within normal limits	S0	Blank(s)	Blank(s)
5	0	0	NGSTC	White	27	55	Left	Single	Biopsy only/No	No/Unknown	No/Unknown	Present	T1	N0	M0	No/Unknown	No/Unknown	No/Unknown	No/Unknown	No/Unknown	No	Within normal limits	Within normal limits	Within normal limits	S0	Blank(s)	Blank(s)
9	0	0	NGSTC	White	29	39	Left	Married	Biopsy only/No	No/Unknown	Yes	Present	T2	N0	M0	No/Unknown	No/Unknown	No/Unknown	No/Unknown	No/Unknown	No	Less than 1.5 x N	Within normal limits	Within normal limits	S1	Blank(s)	Blank(s)
10	0	0	NGSTC	White	23	25	Right	Single	Biopsy only/No	No/Unknown	No/Unknown	Absent/Unknown	T2	N3	M1a	No/Unknown	No/Unknown	No/Unknown	No/Unknown	No/Unknown	No	Within normal limits	Within normal limits	Within normal limits	S0	Blank(s)	Blank(s)
10	0	0	Seminoma	White	44	90	Right	Single	Biopsy only/No	No/Unknown	No/Unknown	Absent/Unknown	T1	N0	M0	No/Unknown	No/Unknown	No/Unknown	No/Unknown	No/Unknown	No	Within normal limits	Within normal limits	Within normal limits	S0	Blank(s)	Blank(s)
3	0	0	NGSTC	White	39	32	Right	Married	Biopsy only/No	No/Unknown	No/Unknown	Absent/Unknown	T1	N0	M0	No/Unknown	No/Unknown	No/Unknown	No/Unknown	No/Unknown	No	Within normal limits	Within normal limits	Within normal limits	S0	Blank(s)	Blank(s)
10	0	0	Seminoma	White	55	35	Right	Other status	Biopsy only/No	No/Unknown	No/Unknown	Absent/Unknown	T1	N0	M0	No/Unknown	No/Unknown	No/Unknown	No/Unknown	No/Unknown	No	Within normal limits	Within normal limits	Within normal limits	S0	Blank(s)	Blank(s)
7	0	0	NGSTC	White	30	47	Left	Married	Yes	No/Unknown	Yes	Present	T1	N0	M0	No/Unknown	No/Unknown	No/Unknown	No/Unknown	No/Unknown	No	Less than 1.5 x N	Above normal and less than 5,000 (mIU/mL)	Within normal limits	S2	Blank(s)	Blank(s)
8	0	0	Seminoma	White	40	12	Right	Married	Biopsy only/No	No/Unknown	No/Unknown	Absent/Unknown	T1	N0	M0	No/Unknown	No/Unknown	No/Unknown	No/Unknown	No/Unknown	No	Within normal limits	Within normal limits	Within normal limits	S0	Blank(s)	Blank(s)
2	0	0	Seminoma	White	45	50	Right	Other status	Biopsy only/No	No/Unknown	Yes	Present	T1	N0	M0	No/Unknown	No/Unknown	No/Unknown	No/Unknown	No/Unknown	No	Within normal limits	Within normal limits	Within normal limits	S0	Blank(s)	Blank(s)
5	0	0	NGSTC	White	42	55	Right	Single	Biopsy only/No	No/Unknown	Yes	Absent/Unknown	T2	N0	M0	No/Unknown	No/Unknown	No/Unknown	No/Unknown	No/Unknown	No	Within normal limits	Within normal limits	Within normal limits	S0	Blank(s)	Blank(s)
3	0	0	Seminoma	White	42	32	Right	Married	Biopsy only/No	No/Unknown	Yes	Present	T1	N0	M0	No/Unknown	No/Unknown	No/Unknown	No/Unknown	No/Unknown	No	Within normal limits	Within normal limits	Within normal limits	S0	Blank(s)	Blank(s)
13	0	0	NGSTC	White	31	130	Left	Single	Biopsy only/No	No/Unknown	Yes	Present	T1	N0	M0	No/Unknown	No/Unknown	No/Unknown	Yes	Yes	No	1.5 to 10 x N	5,000-50,000 mIU/mL	1000 - 9999 ng/ml	S2	Blank(s)	Blank(s)
8	0	0	Seminoma	White	34	52	Right	Single	Biopsy only/No	No/Unknown	No/Unknown	Present	T1	N0	M0	No/Unknown	No/Unknown	No/Unknown	No/Unknown	No/Unknown	No	Within normal limits	Within normal limits	Within normal limits	S0	Blank(s)	Blank(s)
6	0	0	NGSTC	White	21	45	Left	Single	Biopsy only/No	No/Unknown	No/Unknown	Absent/Unknown	T2	N0	M0	No/Unknown	No/Unknown	No/Unknown	No/Unknown	No/Unknown	No	Within normal limits	Within normal limits	Within normal limits	S0	Blank(s)	Blank(s)
4	0	0	Seminoma	White	40	34	Right	Single	Biopsy only/No	No/Unknown	No/Unknown	Present	T2	N0	M0	No/Unknown	No/Unknown	No/Unknown	No/Unknown	No/Unknown	No	Within normal limits	Within normal limits	Within normal limits	S0	Blank(s)	Blank(s)
5	0	0	Seminoma	White	43	26	Left	Single	Biopsy only/No	No/Unknown	Yes	Absent/Unknown	T2	N0	M0	Yes	No/Unknown	No/Unknown	No/Unknown	Yes	No	1.5 to 10 x N	5,000-50,000 mIU/mL	Within normal limits	S2	Blank(s)	Blank(s)
9	0	0	NGSTC	White	39	35	Right	Married	Biopsy only/No	No/Unknown	Yes	Present	T2	N0	M0	No/Unknown	No/Unknown	No/Unknown	No/Unknown	No/Unknown	No	Within normal limits	Within normal limits	Within normal limits	S0	Blank(s)	Blank(s)
7	0	0	NGSTC	White	28	71	Left	Married	Biopsy only/No	No/Unknown	Yes	Present	T1	N3	M0	No/Unknown	No/Unknown	No/Unknown	Yes	Yes	No	1.5 to 10 x N	Above normal and less than 5,000 (mIU/mL)	Above normal and <1000 ng/ml	S2	Blank(s)	Blank(s)
5	0	0	Seminoma	White	24	80	Left	Single	Biopsy only/No	No/Unknown	Yes	Present	T1	N0	M0	No/Unknown	No/Unknown	No/Unknown	No/Unknown	No/Unknown	No	Less than 1.5 x N	Within normal limits	Above normal and <1000 ng/ml	S1	Blank(s)	Blank(s)
3	0	0	Seminoma	White	34	18	Right	Married	Biopsy only/No	No/Unknown	No/Unknown	Absent/Unknown	T1	N1	M0	No/Unknown	No/Unknown	No/Unknown	No/Unknown	No/Unknown	No	Within normal limits	Within normal limits	Within normal limits	S0	Blank(s)	Blank(s)
2	0	0	Seminoma	White	56	95	Left	Married	Biopsy only/No	No/Unknown	No/Unknown	Absent/Unknown	T2	N0	M0	No/Unknown	No/Unknown	No/Unknown	No/Unknown	No/Unknown	No	Within normal limits	Within normal limits	Within normal limits	S0	Blank(s)	Blank(s)
1	0	0	NGSTC	White	26	15	Left	Single	Biopsy only/No	No/Unknown	No/Unknown	Absent/Unknown	T1	N3	M0	No/Unknown	No/Unknown	No/Unknown	No/Unknown	No/Unknown	No	Within normal limits	Within normal limits	Within normal limits	S0	Blank(s)	Blank(s)
2	0	0	NGSTC	White	32	90	Left	Married	Biopsy only/No	No/Unknown	Yes	Present	T1	N0	M0	No/Unknown	No/Unknown	No/Unknown	No/Unknown	No/Unknown	No	Within normal limits	Within normal limits	Within normal limits	S0	Blank(s)	Blank(s)
2	0	0	NGSTC	White	28	10	Left	Single	Biopsy only/No	No/Unknown	No/Unknown	Absent/Unknown	T1	N2	M0	No/Unknown	No/Unknown	No/Unknown	No/Unknown	No/Unknown	No	Within normal limits	Within normal limits	Within normal limits	S0	Blank(s)	Blank(s)
1	0	0	NGSTC	White	46	6	Right	Married	Biopsy only/No	No/Unknown	Yes	Present	T2	N2	M1a	No/Unknown	No/Unknown	No/Unknown	Yes	No/Unknown	No	Less than 1.5 x N	Within normal limits	Within normal limits	S1	Blank(s)	Blank(s)
4	0	0	Seminoma	White	33	40	Left	Married	Biopsy only/No	Yes	No/Unknown	Absent/Unknown	T1	N0	M0	No/Unknown	No/Unknown	No/Unknown	No/Unknown	No/Unknown	No	Within normal limits	Within normal limits	Within normal limits	S0	IIA	IIA
101	0	0	Seminoma	White	51	31	Right	Single	Biopsy only/No	No/Unknown	Yes	Absent/Unknown	T1	N0	M0	No/Unknown	No/Unknown	No/Unknown	No/Unknown	No/Unknown	No	1.5 to 10 x N	Above normal and less than 5,000 (mIU/mL)	Within normal limits	S2	IIIB	IIIB
101	0	0	NGSTC	Other	21	85	Right	Single	Biopsy only/No	No/Unknown	Yes	Absent/Unknown	T1	N0	M0	No/Unknown	No/Unknown	No/Unknown	No/Unknown	No/Unknown	No	Within normal limits	Above normal and less than 5,000 (mIU/mL)	Within normal limits	S2	IS	IS
100	0	0	NGSTC	White	32	60	Right	Single	Biopsy only/No	No/Unknown	No/Unknown	Absent/Unknown	T2	N3	M1a	No/Unknown	No/Unknown	No/Unknown	No/Unknown	No/Unknown	No	Within normal limits	Above normal and less than 5,000 (mIU/mL)	Within normal limits	S2	IS	IS
35	0	0	Seminoma	White	25	65	Left	Single	Biopsy only/No	No/Unknown	Yes	Absent/Unknown	T1	N0	M0	No/Unknown	No/Unknown	No/Unknown	No/Unknown	No/Unknown	No	Within normal limits	Within normal limits	Above normal and <1000 ng/ml	S1	IIC	IIC
117	0	0	Seminoma	Other	50	45	Left	Single	Biopsy only/No	No/Unknown	Yes	Present	T1	N0	M0	No/Unknown	No/Unknown	No/Unknown	Yes	No/Unknown	No	Within normal limits	Within normal limits	Within normal limits	S0	IIIC	IIIC
57	0	0	Seminoma	White	34	23	Left	Married	Biopsy only/No	No/Unknown	Yes	Present	T1	N0	M0	No/Unknown	No/Unknown	No/Unknown	No/Unknown	No/Unknown	No	Within normal limits	Within normal limits	Within normal limits	S0	IB	IB
8	0	0	NGSTC	White	23	77	Left	Married	Yes	No/Unknown	No/Unknown	Absent/Unknown	T1	N2	M0	No/Unknown	No/Unknown	No/Unknown	No/Unknown	No/Unknown	No	Within normal limits	Within normal limits	Within normal limits	S0	IA	IA
85	0	0	NGSTC	Other	25	30	Right	Single	Biopsy only/No	No/Unknown	Yes	Present	T1	N0	M1b	No/Unknown	No/Unknown	No/Unknown	Yes	No/Unknown	No	Within normal limits	Within normal limits	Above normal and <1000 ng/ml	S1	IIIA	IIIA
78	0	0	NGSTC	Other	35	120	Right	Single	Biopsy only/No	No/Unknown	Yes	Present	T1	N1	M0	No/Unknown	No/Unknown	Yes	No/Unknown	No/Unknown	No	1.5 to 10 x N	Within normal limits	Greater than or equal to 10, 000 ng/ml	S3	IIIC	IIIC
104	0	0	Seminoma	White	39	11	Left	Other status	Biopsy only/No	No/Unknown	No/Unknown	Absent/Unknown	T2	N0	M0	No/Unknown	No/Unknown	No/Unknown	No/Unknown	No/Unknown	No	Within normal limits	Within normal limits	Above normal and <1000 ng/ml	S1	IA	IA
93	0	0	Seminoma	White	45	27	Left	Married	Biopsy only/No	Yes	No/Unknown	Present	T3	N3	M1a	No/Unknown	No/Unknown	No/Unknown	No/Unknown	No/Unknown	No	Within normal limits	Within normal limits	Within normal limits	S0	IB	IB
82	0	0	NGSTC	White	34	100	Left	Married	Biopsy only/No	No/Unknown	No/Unknown	Present	T1	N0	M0	No/Unknown	No/Unknown	No/Unknown	No/Unknown	No/Unknown	No	Within normal limits	Within normal limits	Within normal limits	S0	IIB	IIB
95	0	0	NGSTC	White	22	35	Right	Single	Biopsy only/No	No/Unknown	Yes	Present	T2	N0	M0	No/Unknown	No/Unknown	No/Unknown	No/Unknown	No/Unknown	No	Within normal limits	Above normal and less than 5,000 (mIU/mL)	Within normal limits	S2	IIA	IIA
96	0	0	NGSTC	White	30	75	Left	Married	Biopsy only/No	No/Unknown	Yes	Present	T2	N2	M0	No/Unknown	No/Unknown	No/Unknown	No/Unknown	No/Unknown	No	elevated after orchiectomy	Within normal limits	Above normal and <1000 ng/ml	S1	IIA	IIA
39	0	0	Seminoma	Other	28	55	Right	Married	Biopsy only/No	Yes	No/Unknown	Absent/Unknown	T1	N0	M0	No/Unknown	No/Unknown	No/Unknown	No/Unknown	No/Unknown	No	Within normal limits	Within normal limits	Within normal limits	S0	IA	IA
77	0	0	Seminoma	White	37	80	Right	Married	Biopsy only/No	No/Unknown	Yes	Absent/Unknown	T1	N0	M0	No/Unknown	No/Unknown	No/Unknown	No/Unknown	No/Unknown	No	Within normal limits	Within normal limits	Within normal limits	S0	IA	IA
76	0	0	Seminoma	White	35	15	Left	Other status	Biopsy only/No	No/Unknown	Yes	Present	T2	N0	M0	No/Unknown	No/Unknown	No/Unknown	No/Unknown	No/Unknown	No	Within normal limits	Within normal limits	Within normal limits	S0	IB	IB
75	0	0	NGSTC	White	20	65	Left	Single	Biopsy only/No	No/Unknown	No/Unknown	Absent/Unknown	T1	N0	M0	No/Unknown	No/Unknown	No/Unknown	No/Unknown	No/Unknown	No	Within normal limits	Within normal limits	Within normal limits	S0	IA	IA
81	0	0	Seminoma	White	33	26	Left	Married	Biopsy only/No	No/Unknown	Yes	Absent/Unknown	T2	N0	M0	No/Unknown	No/Unknown	No/Unknown	No/Unknown	No/Unknown	No	elevated after orchiectomy	Within normal limits	Within normal limits	S1	IIC	IIC
72	0	0	NGSTC	White	16	100	Left	Single	Biopsy only/No	No/Unknown	Yes	Absent/Unknown	T1	N0	M0	No/Unknown	No/Unknown	No/Unknown	No/Unknown	No/Unknown	No	Within normal limits	Above normal and less than 5,000 (mIU/mL)	Above normal and <1000 ng/ml	S2	IIIA	IIIA
73	0	0	NGSTC	White	27	90	Right	Single	Biopsy only/No	No/Unknown	Yes	Present	T1	N0	M0	No/Unknown	No/Unknown	No/Unknown	No/Unknown	No/Unknown	No	Less than 1.5 x N	Within normal limits	Within normal limits	S1	IS	IS
75	0	0	Seminoma	White	49	25	Right	Other status	Biopsy only/No	No/Unknown	No/Unknown	Absent/Unknown	T2	N0	M0	No/Unknown	No/Unknown	No/Unknown	No/Unknown	No/Unknown	No	Within normal limits	Within normal limits	Above normal and <1000 ng/ml	S1	IA	IA
80	0	0	NGSTC	White	41	31	Right	Married	Biopsy only/No	No/Unknown	Yes	Present	T2	N0	M0	No/Unknown	No/Unknown	No/Unknown	No/Unknown	No/Unknown	No	Within normal limits	Above normal and less than 5,000 (mIU/mL)	Above normal and <1000 ng/ml	S2	IIA	IIA
70	0	0	Seminoma	White	30	40	Left	Single	Biopsy only/No	No/Unknown	Yes	Absent/Unknown	T1	N0	M0	No/Unknown	No/Unknown	No/Unknown	No/Unknown	No/Unknown	No	Within normal limits	Within normal limits	Within normal limits	S0	IA	IA
42	0	0	NGSTC	Other	46	35	Left	Single	Biopsy only/No	No/Unknown	No/Unknown	Absent/Unknown	T1	N0	M0	No/Unknown	No/Unknown	No/Unknown	No/Unknown	No/Unknown	No	Within normal limits	Within normal limits	Within normal limits	S0	IA	IA
65	0	0	NGSTC	White	18	27	Right	Single	Biopsy only/No	No/Unknown	No/Unknown	Absent/Unknown	T1	N0	M0	No/Unknown	No/Unknown	No/Unknown	No/Unknown	No/Unknown	No	Within normal limits	Within normal limits	Within normal limits	S0	IA	IA
73	0	0	Seminoma	White	33	97	Right	Other status	Biopsy only/No	No/Unknown	No/Unknown	Absent/Unknown	T2	N0	M0	No/Unknown	No/Unknown	No/Unknown	No/Unknown	No/Unknown	No	Less than 1.5 x N	Above normal and less than 5,000 (mIU/mL)	Within normal limits	S2	UNK Stage	UNK Stage
61	0	0	NGSTC	White	36	50	Left	Married	Yes	No/Unknown	Yes	Present	T1	N3	M1b	No/Unknown	No/Unknown	No/Unknown	No/Unknown	No/Unknown	No	Less than 1.5 x N	Above normal and less than 5,000 (mIU/mL)	Above normal and <1000 ng/ml	S2	IIC	IIC
58	0	0	NGSTC	White	21	18	Left	Single	Biopsy only/No	No/Unknown	Yes	Absent/Unknown	T1	N0	M0	No/Unknown	No/Unknown	No/Unknown	No/Unknown	No/Unknown	No	Within normal limits	Above normal and less than 5,000 (mIU/mL)	Above normal and <1000 ng/ml	S2	IS	IS
61	0	0	Seminoma	White	37	41	Left	Married	Biopsy only/No	No/Unknown	Yes	Present	T1	N3	M1a	No/Unknown	No/Unknown	No/Unknown	No/Unknown	No/Unknown	No	Within normal limits	Within normal limits	Within normal limits	S0	IB	IB
57	0	0	Seminoma	White	38	50	Right	Married	Biopsy only/No	No/Unknown	No/Unknown	Absent/Unknown	T1	N0	M0	No/Unknown	No/Unknown	No/Unknown	No/Unknown	No/Unknown	No	Within normal limits	Within normal limits	Within normal limits	S0	IA	IA
65	0	0	NGSTC	White	33	55	Left	Married	Yes	No/Unknown	No/Unknown	Present	T2	N2	M0	No/Unknown	No/Unknown	No/Unknown	No/Unknown	No/Unknown	No	Within normal limits	Within normal limits	Within normal limits	S0	IB	IB
55	0	0	Seminoma	White	29	39	Left	Single	Biopsy only/No	No/Unknown	No/Unknown	Absent/Unknown	T1	N1	M0	No/Unknown	No/Unknown	No/Unknown	No/Unknown	No/Unknown	No	Less than 1.5 x N	Within normal limits	Within normal limits	S1	IS	IS
50	0	0	Seminoma	White	24	50	Right	Single	Biopsy only/No	No/Unknown	Yes	Absent/Unknown	T1	N0	M0	No/Unknown	No/Unknown	No/Unknown	No/Unknown	No/Unknown	No	Within normal limits	Within normal limits	Within normal limits	S0	IA	IA
52	0	0	NGSTC	White	33	22	Right	Married	Biopsy only/No	No/Unknown	Yes	Absent/Unknown	T3	N1	M1a	No/Unknown	No/Unknown	Yes	Yes	No/Unknown	No	Within normal limits	elevated after orchiectomy	Within normal limits	S1	IIIC	IIIC
52	0	0	Seminoma	White	29	10	Right	Married	Biopsy only/No	No/Unknown	No/Unknown	Absent/Unknown	T2	N3	M1a	No/Unknown	No/Unknown	No/Unknown	No/Unknown	No/Unknown	No	Within normal limits	Within normal limits	Within normal limits	S0	IA	IA
57	0	0	Seminoma	Other	36	35	Left	Single	Biopsy only/No	No/Unknown	No/Unknown	Absent/Unknown	T1	N3	M0	No/Unknown	No/Unknown	No/Unknown	No/Unknown	No/Unknown	No	Within normal limits	Within normal limits	Within normal limits	S0	IA	IA
13	0	0	Seminoma	White	71	85	Left	Married	Biopsy only/No	No/Unknown	No/Unknown	Absent/Unknown	T1	N1	M0	No/Unknown	No/Unknown	No/Unknown	No/Unknown	No/Unknown	No	Less than 1.5 x N	Within normal limits	Within normal limits	S1	IS	IS
60	0	0	Seminoma	White	40	47	Right	Single	Biopsy only/No	No/Unknown	No/Unknown	Absent/Unknown	T1	N0	M0	No/Unknown	No/Unknown	No/Unknown	No/Unknown	No/Unknown	No	Less than 1.5 x N	Within normal limits	Within normal limits	S1	IS	IS
21	0	0	NGSTC	Other	27	210	Left	Single	Biopsy only/No	No/Unknown	Yes	Absent/Unknown	T1	N0	M0	No/Unknown	No/Unknown	No/Unknown	No/Unknown	Yes	No	Within normal limits	Above normal and less than 5,000 (mIU/mL)	Within normal limits	S2	Blank(s)	Blank(s)
22	0	0	NGSTC	White	28	17	Left	Single	Biopsy only/No	No/Unknown	No/Unknown	Present	T1	N0	M0	No/Unknown	No/Unknown	No/Unknown	No/Unknown	No/Unknown	No	elevated after orchiectomy	Within normal limits	Within normal limits	S1	Blank(s)	Blank(s)
20	0	0	NGSTC	Other	37	39	Right	Single	Biopsy only/No	No/Unknown	No/Unknown	Absent/Unknown	T1	N0	M0	No/Unknown	No/Unknown	No/Unknown	No/Unknown	No/Unknown	No	Within normal limits	Within normal limits	Within normal limits	S0	Blank(s)	Blank(s)
23	0	0	NGSTC	White	23	45	Right	Single	Yes	No/Unknown	Yes	Absent/Unknown	T1	N3	M1a	No/Unknown	No/Unknown	No/Unknown	Yes	No/Unknown	No	Within normal limits	Above normal and less than 5,000 (mIU/mL)	Above normal and <1000 ng/ml	S2	Blank(s)	Blank(s)
19	0	0	Seminoma	White	33	30	Left	Married	Biopsy only/No	Yes	No/Unknown	Absent/Unknown	T1	N0	M0	No/Unknown	No/Unknown	No/Unknown	No/Unknown	No/Unknown	No	Within normal limits	Within normal limits	Within normal limits	S0	Blank(s)	Blank(s)
20	0	0	NGSTC	Other	24	20	Right	Single	Biopsy only/No	No/Unknown	Yes	Present	T2	N1	M1b	No/Unknown	No/Unknown	No/Unknown	No/Unknown	No/Unknown	No	Less than 1.5 x N	Within normal limits	Within normal limits	S1	Blank(s)	Blank(s)
8	0	0	Seminoma	White	38	50	Right	Married	Biopsy only/No	No/Unknown	No/Unknown	Absent/Unknown	T1	N0	M0	No/Unknown	No/Unknown	No/Unknown	No/Unknown	No/Unknown	No	Within normal limits	Within normal limits	Within normal limits	S0	Blank(s)	Blank(s)
22	0	0	NGSTC	White	21	25	Left	Single	Biopsy only/No	No/Unknown	Yes	Absent/Unknown	T1	N0	M0	No/Unknown	No/Unknown	No/Unknown	No/Unknown	No/Unknown	No	Within normal limits	Within normal limits	Within normal limits	S0	Blank(s)	Blank(s)
21	0	0	Seminoma	White	25	170	Left	Single	Biopsy only/No	No/Unknown	No/Unknown	Present	T1	N0	M0	No/Unknown	No/Unknown	No/Unknown	No/Unknown	No/Unknown	No	Within normal limits	Within normal limits	Within normal limits	S0	Blank(s)	Blank(s)
13	0	0	NGSTC	Other	18	100	Left	Single	Biopsy only/No	No/Unknown	No/Unknown	Present	T1	N0	M0	No/Unknown	No/Unknown	No/Unknown	No/Unknown	No/Unknown	No	Within normal limits	Within normal limits	Within normal limits	S0	Blank(s)	Blank(s)
15	0	0	Seminoma	White	21	25	Right	Single	Biopsy only/No	No/Unknown	No/Unknown	Absent/Unknown	T1	N0	M0	No/Unknown	No/Unknown	No/Unknown	No/Unknown	No/Unknown	No	Within normal limits	Within normal limits	Within normal limits	S0	Blank(s)	Blank(s)
15	0	0	NGSTC	White	20	80	Left	Single	Yes	No/Unknown	Yes	Present	T3	N2	M0	No/Unknown	No/Unknown	No/Unknown	No/Unknown	No/Unknown	No	Less than 1.5 x N	Within normal limits	Above normal and <1000 ng/ml	S1	Blank(s)	Blank(s)
17	0	0	NGSTC	White	26	20	Left	Married	Biopsy only/No	No/Unknown	Yes	Absent/Unknown	T2	N0	M0	No/Unknown	No/Unknown	No/Unknown	No/Unknown	No/Unknown	No	Within normal limits	Within normal limits	Within normal limits	S0	Blank(s)	Blank(s)
17	0	0	NGSTC	Other	28	15	Right	Married	Biopsy only/No	No/Unknown	Yes	Absent/Unknown	T2	N0	M0	No/Unknown	No/Unknown	No/Unknown	No/Unknown	No/Unknown	No	Less than 1.5 x N	Above normal and less than 5,000 (mIU/mL)	Above normal and <1000 ng/ml	S2	Blank(s)	Blank(s)
21	0	0	Seminoma	White	23	35	Right	Single	Biopsy only/No	No/Unknown	No/Unknown	Present	T1	N0	M0	No/Unknown	No/Unknown	No/Unknown	No/Unknown	No/Unknown	No	Within normal limits	Above normal and less than 5,000 (mIU/mL)	Within normal limits	S2	Blank(s)	Blank(s)
14	0	0	Seminoma	Other	46	35	Right	Single	Biopsy only/No	No/Unknown	No/Unknown	Absent/Unknown	T1	N0	M0	No/Unknown	No/Unknown	No/Unknown	No/Unknown	No/Unknown	No	Less than 1.5 x N	Within normal limits	Within normal limits	S1	Blank(s)	Blank(s)
21	0	0	Seminoma	White	41	85	Right	Married	Biopsy only/No	No/Unknown	No/Unknown	Absent/Unknown	T1	N0	M0	No/Unknown	No/Unknown	No/Unknown	No/Unknown	No/Unknown	No	Within normal limits	Within normal limits	Within normal limits	S0	Blank(s)	Blank(s)
23	0	0	Seminoma	Other	30	12	Left	Single	Biopsy only/No	No/Unknown	Yes	Present	T2	N0	M0	No/Unknown	No/Unknown	No/Unknown	No/Unknown	No/Unknown	No	1.5 to 10 x N	Within normal limits	Within normal limits	S2	Blank(s)	Blank(s)
4	0	0	NGSTC	White	35	35	Left	Single	Biopsy only/No	No/Unknown	Yes	Present	T1	N0	M0	No/Unknown	No/Unknown	No/Unknown	No/Unknown	No/Unknown	No	Within normal limits	Within normal limits	Within normal limits	S0	Blank(s)	Blank(s)
18	0	0	Seminoma	Other	64	28	Left	Single	Biopsy only/No	No/Unknown	No/Unknown	Absent/Unknown	T1	N2	M1a	No/Unknown	No/Unknown	No/Unknown	No/Unknown	No/Unknown	No	Within normal limits	Within normal limits	Within normal limits	S0	Blank(s)	Blank(s)
16	0	0	NGSTC	White	40	45	Left	Married	Yes	No/Unknown	Yes	Absent/Unknown	T1	N3	M1b	No/Unknown	No/Unknown	No/Unknown	No/Unknown	No/Unknown	No	Within normal limits	Within normal limits	Within normal limits	S0	Blank(s)	Blank(s)
14	0	0	Seminoma	White	26	15	Left	Single	Biopsy only/No	No/Unknown	No/Unknown	Present	T1	N0	M0	No/Unknown	No/Unknown	No/Unknown	No/Unknown	No/Unknown	No	Less than 1.5 x N	Within normal limits	Within normal limits	S1	Blank(s)	Blank(s)
17	0	0	NGSTC	White	25	40	Left	Single	Biopsy only/No	No/Unknown	Yes	Present	T1	N0	M0	No/Unknown	No/Unknown	Yes	Yes	No/Unknown	Yes	1.5 to 10 x N	Above normal and less than 5,000 (mIU/mL)	Above normal and <1000 ng/ml	S2	Blank(s)	Blank(s)
19	0	0	Seminoma	White	33	50	Right	Single	Biopsy only/No	No/Unknown	Yes	Absent/Unknown	T2	N0	M0	No/Unknown	No/Unknown	No/Unknown	No/Unknown	No/Unknown	No	Less than 1.5 x N	Within normal limits	Within normal limits	S1	Blank(s)	Blank(s)
18	0	0	NGSTC	White	33	100	Left	Married	Biopsy only/No	No/Unknown	No/Unknown	Absent/Unknown	T1	N0	M0	No/Unknown	No/Unknown	No/Unknown	No/Unknown	No/Unknown	No	Within normal limits	Within normal limits	Within normal limits	S0	Blank(s)	Blank(s)
19	0	0	NGSTC	Other	26	50	Right	Single	Biopsy only/No	No/Unknown	No/Unknown	Absent/Unknown	T2	N0	M0	No/Unknown	No/Unknown	No/Unknown	No/Unknown	No/Unknown	No	Within normal limits	Within normal limits	Within normal limits	S0	Blank(s)	Blank(s)
14	0	0	Seminoma	White	46	45	Right	Other status	Biopsy only/No	No/Unknown	No/Unknown	Present	T1	N1	M0	No/Unknown	No/Unknown	No/Unknown	No/Unknown	No/Unknown	No	Less than 1.5 x N	Within normal limits	Within normal limits	S1	Blank(s)	Blank(s)
19	0	0	Seminoma	White	43	50	Left	Single	Biopsy only/No	No/Unknown	No/Unknown	Absent/Unknown	T1	N0	M0	No/Unknown	No/Unknown	No/Unknown	No/Unknown	No/Unknown	No	Less than 1.5 x N	Within normal limits	Within normal limits	S1	Blank(s)	Blank(s)
2	0	0	NGSTC	White	23	30	Right	Single	Biopsy only/No	No/Unknown	Yes	Absent/Unknown	T1	N0	M0	No/Unknown	No/Unknown	No/Unknown	No/Unknown	No/Unknown	No	Within normal limits	elevated after orchiectomy	Within normal limits	S1	Blank(s)	Blank(s)
7	0	0	Seminoma	White	30	17	Left	Married	Biopsy only/No	No/Unknown	No/Unknown	Present	T1	N0	M0	No/Unknown	No/Unknown	No/Unknown	No/Unknown	No/Unknown	No	Greater than 10 x N	Within normal limits	Within normal limits	S3	Blank(s)	Blank(s)
5	0	0	NGSTC	White	45	49	Right	Married	Biopsy only/No	No/Unknown	No/Unknown	Present	T1	N0	M0	No/Unknown	No/Unknown	No/Unknown	No/Unknown	No/Unknown	No	Within normal limits	Within normal limits	Within normal limits	S0	Blank(s)	Blank(s)
80	0	0	Seminoma	White	59	45	Right	Married	Biopsy only/No	No/Unknown	No/Unknown	Absent/Unknown	T1	N0	M0	No/Unknown	No/Unknown	No/Unknown	No/Unknown	No/Unknown	No	Within normal limits	Within normal limits	Within normal limits	S0	IA	IA
7	0	0	NGSTC	White	28	95	Right	Other status	Biopsy only/No	No/Unknown	Yes	Absent/Unknown	T2	N0	M0	No/Unknown	No/Unknown	No/Unknown	No/Unknown	No/Unknown	No	Less than 1.5 x N	Above normal and less than 5,000 (mIU/mL)	Within normal limits	S2	Blank(s)	Blank(s)
6	0	0	NGSTC	Other	24	28	Left	Married	Biopsy only/No	No/Unknown	Yes	Absent/Unknown	T1	N0	M0	No/Unknown	No/Unknown	No/Unknown	Yes	No/Unknown	No	Within normal limits	Above normal and less than 5,000 (mIU/mL)	1000 - 9999 ng/ml	S2	Blank(s)	Blank(s)
6	0	0	NGSTC	White	32	28	Right	Married	Biopsy only/No	No/Unknown	Yes	Present	T1	N0	M0	No/Unknown	No/Unknown	No/Unknown	No/Unknown	No/Unknown	No	1.5 to 10 x N	Within normal limits	Within normal limits	S2	Blank(s)	Blank(s)
7	0	0	Seminoma	White	39	57	Left	Married	Biopsy only/No	No/Unknown	No/Unknown	Absent/Unknown	T1	N3	M1a	No/Unknown	No/Unknown	No/Unknown	No/Unknown	No/Unknown	No	Within normal limits	Within normal limits	Within normal limits	S0	Blank(s)	Blank(s)
7	0	0	NGSTC	White	21	32	Right	Married	Biopsy only/No	No/Unknown	Yes	Present	T1	N1	M1b	No/Unknown	No/Unknown	No/Unknown	No/Unknown	No/Unknown	No	Within normal limits	Above normal and less than 5,000 (mIU/mL)	Above normal and <1000 ng/ml	S2	Blank(s)	Blank(s)
7	0	0	NGSTC	White	37	23	Right	Other status	Biopsy only/No	No/Unknown	Yes	Present	T1	N0	M0	No/Unknown	No/Unknown	No/Unknown	No/Unknown	No/Unknown	No	Within normal limits	Above normal and less than 5,000 (mIU/mL)	Above normal and <1000 ng/ml	S2	Blank(s)	Blank(s)
5	0	0	NGSTC	White	45	71	Left	Single	Biopsy only/No	No/Unknown	Yes	Present	T1	N1	M0	No/Unknown	No/Unknown	No/Unknown	No/Unknown	No/Unknown	No	1.5 to 10 x N	Within normal limits	Within normal limits	S2	Blank(s)	Blank(s)
4	0	0	Seminoma	White	43	15	Right	Single	Biopsy only/No	No/Unknown	No/Unknown	Absent/Unknown	T1	N0	M0	No/Unknown	No/Unknown	No/Unknown	No/Unknown	No/Unknown	No	Within normal limits	Within normal limits	Within normal limits	S0	Blank(s)	Blank(s)
76	0	0	NGSTC	White	21	90	Left	Single	Biopsy only/No	No/Unknown	Yes	Absent/Unknown	T2	N0	M0	Yes	No/Unknown	No/Unknown	No/Unknown	No/Unknown	No	Less than 1.5 x N	Within normal limits	1000 - 9999 ng/ml	S2	IIIC	IIIC
9	0	0	Seminoma	White	53	5	Right	Married	Biopsy only/No	No/Unknown	No/Unknown	Absent/Unknown	T1	N0	M0	No/Unknown	No/Unknown	No/Unknown	No/Unknown	No/Unknown	No	Within normal limits	Within normal limits	Within normal limits	S0	Blank(s)	Blank(s)
87	0	0	NGSTC	White	27	26	Right	Single	Biopsy only/No	No/Unknown	No/Unknown	Absent/Unknown	T1	N3	M0	No/Unknown	No/Unknown	No/Unknown	No/Unknown	No/Unknown	No	Less than 1.5 x N	Within normal limits	Within normal limits	S1	IS	IS
88	0	0	NGSTC	White	38	20	Left	Single	Yes	No/Unknown	Yes	Absent/Unknown	T1	N0	M0	No/Unknown	No/Unknown	No/Unknown	No/Unknown	No/Unknown	No	Within normal limits	5,000-50,000 mIU/mL	Within normal limits	S1	IIIB	IIIB
49	0	0	Seminoma	White	32	15	Left	Single	Yes	No/Unknown	Yes	Present	T1	N1	M1a	No/Unknown	No/Unknown	No/Unknown	No/Unknown	No/Unknown	No	Less than 1.5 x N	Above normal and less than 5,000 (mIU/mL)	Within normal limits	S2	IIIA	IIIA
69	1	0	NGSTC	White	60	18	Right	Married	Biopsy only/No	No/Unknown	No/Unknown	Absent/Unknown	T1	N1	M1a	No/Unknown	No/Unknown	No/Unknown	No/Unknown	No/Unknown	No	Within normal limits	Within normal limits	Within normal limits	S0	IA	IA
109	0	0	NGSTC	White	55	50	Right	Single	Yes	No/Unknown	Yes	Absent/Unknown	T1	N0	M0	No/Unknown	No/Unknown	No/Unknown	No/Unknown	No/Unknown	No	Within normal limits	Within normal limits	Within normal limits	S0	IA	IA
108	0	0	Seminoma	White	35	45	Right	Married	Biopsy only/No	No/Unknown	No/Unknown	Absent/Unknown	T2	N3	M0	No/Unknown	No/Unknown	No/Unknown	No/Unknown	No/Unknown	No	Within normal limits	Within normal limits	Within normal limits	S0	IA	IA
107	0	0	NGSTC	White	27	33	Left	Single	Biopsy only/No	No/Unknown	No/Unknown	Absent/Unknown	T1	N3	M0	No/Unknown	No/Unknown	No/Unknown	No/Unknown	No/Unknown	No	Within normal limits	Within normal limits	Above normal and <1000 ng/ml	S1	IS	IS
106	0	0	Seminoma	White	39	50	Left	Married	Biopsy only/No	No/Unknown	Yes	Present	T1	N1	M1a	No/Unknown	No/Unknown	No/Unknown	No/Unknown	No/Unknown	No	1.5 to 10 x N	Above normal and less than 5,000 (mIU/mL)	Within normal limits	S2	IIIC	IIIC
107	0	0	Seminoma	White	37	17	Right	Married	Biopsy only/No	No/Unknown	No/Unknown	Absent/Unknown	T2	N0	M0	No/Unknown	No/Unknown	No/Unknown	No/Unknown	No/Unknown	No	Within normal limits	Within normal limits	Within normal limits	S0	IA	IA
107	0	0	Seminoma	White	30	10	Right	Other status	Biopsy only/No	No/Unknown	No/Unknown	Present	T1	N0	M0	No/Unknown	No/Unknown	No/Unknown	No/Unknown	No/Unknown	No	Within normal limits	Within normal limits	Within normal limits	S0	IB	IB
106	0	0	Seminoma	White	26	44	Left	Single	Biopsy only/No	No/Unknown	Yes	Absent/Unknown	T2	N2	M1a	No/Unknown	No/Unknown	No/Unknown	No/Unknown	No/Unknown	No	Within normal limits	Within normal limits	Within normal limits	S0	IA	IA
78	1	0	NGSTC	White	27	30	Right	Single	Yes	No/Unknown	Yes	Present	T2	N2	M0	No/Unknown	No/Unknown	No/Unknown	Yes	No/Unknown	No	1.5 to 10 x N	5,000-50,000 mIU/mL	Above normal and <1000 ng/ml	S2	IIIB	IIIB
101	0	0	Seminoma	Other	27	20	Right	Married	Biopsy only/No	No/Unknown	No/Unknown	Absent/Unknown	T1	N0	M0	No/Unknown	No/Unknown	No/Unknown	No/Unknown	No/Unknown	No	Within normal limits	Within normal limits	Within normal limits	S0	IA	IA
105	0	0	NGSTC	White	19	25	Right	Single	Yes	No/Unknown	Yes	Absent/Unknown	T1	N0	M0	No/Unknown	No/Unknown	No/Unknown	No/Unknown	No/Unknown	No	Within normal limits	Above normal and less than 5,000 (mIU/mL)	Within normal limits	S2	IIB	IIB
106	0	0	Seminoma	White	22	55	Right	Married	Yes	No/Unknown	No/Unknown	Absent/Unknown	T1	N0	M0	No/Unknown	No/Unknown	No/Unknown	No/Unknown	No/Unknown	No	Within normal limits	Within normal limits	Within normal limits	S0	IA	IA
106	0	0	Seminoma	White	33	80	Right	Married	Biopsy only/No	No/Unknown	Yes	Absent/Unknown	T1	N0	M0	No/Unknown	No/Unknown	No/Unknown	No/Unknown	No/Unknown	No	Within normal limits	Within normal limits	Within normal limits	S0	IA	IA
106	0	0	Seminoma	White	27	12	Right	Single	Biopsy only/No	Yes	No/Unknown	Absent/Unknown	T1	N3	M0	No/Unknown	No/Unknown	No/Unknown	No/Unknown	No/Unknown	No	Within normal limits	Within normal limits	Within normal limits	S0	IA	IA
105	0	0	NGSTC	White	27	8	Right	Single	Yes	No/Unknown	No/Unknown	Present	T1	N0	M0	No/Unknown	No/Unknown	No/Unknown	No/Unknown	No/Unknown	No	Within normal limits	Within normal limits	Within normal limits	S0	IB	IB
105	0	0	NGSTC	White	27	27	Right	Single	Biopsy only/No	No/Unknown	No/Unknown	Absent/Unknown	T3	N3	M0	No/Unknown	No/Unknown	No/Unknown	No/Unknown	No/Unknown	No	Within normal limits	Within normal limits	Within normal limits	S0	IA	IA
104	0	0	Seminoma	White	24	56	Right	Single	Biopsy only/No	Yes	No/Unknown	Absent/Unknown	T1	N0	M0	No/Unknown	No/Unknown	No/Unknown	No/Unknown	No/Unknown	No	Within normal limits	Within normal limits	Within normal limits	S0	IA	IA
103	0	0	Seminoma	White	26	35	Right	Married	Biopsy only/No	No/Unknown	No/Unknown	Present	T1	N0	M0	No/Unknown	No/Unknown	No/Unknown	No/Unknown	No/Unknown	No	Within normal limits	Within normal limits	Within normal limits	S0	IB	IB
93	0	0	NGSTC	White	42	19	Left	Other status	Yes	No/Unknown	Yes	Absent/Unknown	T1	N2	M0	No/Unknown	No/Unknown	No/Unknown	No/Unknown	No/Unknown	No	Less than 1.5 x N	Within normal limits	Within normal limits	S1	IIIA	IIIA
102	0	0	Seminoma	White	25	40	Right	Single	Biopsy only/No	No/Unknown	No/Unknown	Absent/Unknown	T1	N2	M0	No/Unknown	No/Unknown	No/Unknown	No/Unknown	No/Unknown	No	Within normal limits	Within normal limits	Within normal limits	S0	IA	IA
71	0	0	NGSTC	White	25	22	Right	Single	Yes	No/Unknown	Yes	Absent/Unknown	T1	N0	M0	No/Unknown	No/Unknown	No/Unknown	Yes	No/Unknown	No	1.5 to 10 x N	Greater than 50,000 mIU/mL	Within normal limits	S3	IIIC	IIIC
103	0	0	Seminoma	White	37	90	Right	Married	Biopsy only/No	No/Unknown	Yes	Present	T3	N3	M1a	No/Unknown	No/Unknown	No/Unknown	No/Unknown	No/Unknown	No	Within normal limits	Within normal limits	Within normal limits	S0	IB	IB
25	1	1	NGSTC	White	25	30	Left	Single	Yes	No/Unknown	Yes	Absent/Unknown	T1	N1	M1a	No/Unknown	No/Unknown	No/Unknown	No/Unknown	No/Unknown	No	Within normal limits	Within normal limits	Above normal and <1000 ng/ml	S1	IIC	IIC
103	0	0	NGSTC	White	31	60	Left	Married	Biopsy only/No	No/Unknown	Yes	Present	T1	N0	M0	No/Unknown	No/Unknown	No/Unknown	No/Unknown	No/Unknown	No	Within normal limits	Within normal limits	Within normal limits	S0	IIB	IIB
71	1	0	Seminoma	White	56	39	Right	Married	Biopsy only/No	No/Unknown	Yes	Present	T1	N0	M0	No/Unknown	No/Unknown	No/Unknown	No/Unknown	No/Unknown	No	Within normal limits	Within normal limits	Within normal limits	S0	IIC	IIC
100	0	0	Seminoma	White	51	45	Left	Married	Biopsy only/No	No/Unknown	Yes	Absent/Unknown	T1	N0	M0	No/Unknown	No/Unknown	No/Unknown	No/Unknown	No/Unknown	No	Within normal limits	Within normal limits	Within normal limits	S0	IA	IA
100	0	0	NGSTC	White	20	36	Left	Married	Yes	No/Unknown	No/Unknown	Present	T1	N0	M0	No/Unknown	No/Unknown	No/Unknown	No/Unknown	No/Unknown	No	Within normal limits	Within normal limits	Within normal limits	S0	IIA	IIA
100	0	0	Seminoma	White	57	80	Right	Married	Biopsy only/No	No/Unknown	No/Unknown	Absent/Unknown	T2	N0	M1a	No/Unknown	No/Unknown	No/Unknown	No/Unknown	No/Unknown	No	Within normal limits	Within normal limits	Within normal limits	S0	IA	IA
57	0	0	NGSTC	White	46	40	Right	Married	Biopsy only/No	No/Unknown	No/Unknown	Absent/Unknown	T2	N0	M0	No/Unknown	No/Unknown	No/Unknown	No/Unknown	No/Unknown	No	Within normal limits	Within normal limits	Within normal limits	S0	IA	IA
98	0	0	NGSTC	White	22	90	Right	Single	Biopsy only/No	No/Unknown	Yes	Present	T2	N1	M0	No/Unknown	No/Unknown	No/Unknown	No/Unknown	No/Unknown	No	Within normal limits	Within normal limits	Within normal limits	S0	IB	IB
96	0	0	Seminoma	White	35	26	Right	Married	Biopsy only/No	No/Unknown	Yes	Absent/Unknown	T2	N0	M0	No/Unknown	No/Unknown	No/Unknown	No/Unknown	No/Unknown	No	Within normal limits	Within normal limits	Within normal limits	S0	IA	IA
97	0	0	NGSTC	Other	27	65	Right	Single	Biopsy only/No	No/Unknown	No/Unknown	Absent/Unknown	T1	N0	M0	No/Unknown	No/Unknown	No/Unknown	No/Unknown	No/Unknown	No	Within normal limits	Within normal limits	Above normal and <1000 ng/ml	S1	IS	IS
97	0	0	Seminoma	White	38	75	Left	Married	Biopsy only/No	No/Unknown	Yes	Absent/Unknown	T1	N0	M0	No/Unknown	No/Unknown	No/Unknown	No/Unknown	No/Unknown	No	Within normal limits	Within normal limits	Within normal limits	S0	IA	IA
97	0	0	Seminoma	Black	52	70	Left	Single	Biopsy only/No	Yes	No/Unknown	Absent/Unknown	T1	N0	M0	No/Unknown	No/Unknown	No/Unknown	No/Unknown	No/Unknown	No	Within normal limits	Within normal limits	Within normal limits	S0	IA	IA
96	0	0	NGSTC	White	49	40	Right	Married	Biopsy only/No	No/Unknown	Yes	Present	T1	N1	M0	No/Unknown	No/Unknown	No/Unknown	Yes	No/Unknown	No	Within normal limits	Within normal limits	Within normal limits	S0	IIIA	IIIA
96	0	0	Seminoma	Other	33	80	Right	Married	Biopsy only/No	No/Unknown	No/Unknown	Absent/Unknown	T1	N0	M0	No/Unknown	No/Unknown	No/Unknown	No/Unknown	No/Unknown	No	Within normal limits	Within normal limits	Within normal limits	S0	IA	IA
95	0	0	Seminoma	Other	49	80	Right	Other status	Biopsy only/No	No/Unknown	Yes	Absent/Unknown	T1	N0	M0	No/Unknown	No/Unknown	No/Unknown	No/Unknown	No/Unknown	No	Within normal limits	Within normal limits	Within normal limits	S0	IB	IB
43	0	0	Seminoma	Other	21	45	Left	Single	Biopsy only/No	Yes	No/Unknown	Present	T1	N1	M1a	No/Unknown	No/Unknown	No/Unknown	No/Unknown	No/Unknown	No	Within normal limits	Within normal limits	Within normal limits	S0	IIB	IIB
94	0	0	Seminoma	White	32	15	Left	Single	Biopsy only/No	No/Unknown	Yes	Present	T2	N0	M0	No/Unknown	No/Unknown	No/Unknown	No/Unknown	No/Unknown	No	Within normal limits	Within normal limits	Within normal limits	S0	IS	IS
95	0	0	NGSTC	White	27	13	Left	Single	Biopsy only/No	No/Unknown	Yes	Present	T1	N0	M0	No/Unknown	No/Unknown	No/Unknown	Yes	No/Unknown	No	1.5 to 10 x N	Above normal and less than 5,000 (mIU/mL)	Above normal and <1000 ng/ml	S2	IIIB	IIIB
93	0	0	Seminoma	White	40	13	Right	Married	Biopsy only/No	No/Unknown	Yes	Absent/Unknown	T1	N0	M0	No/Unknown	No/Unknown	No/Unknown	No/Unknown	No/Unknown	No	Less than 1.5 x N	Within normal limits	Above normal and <1000 ng/ml	S1	IS	IS
93	0	0	Seminoma	White	31	35	Left	Married	Biopsy only/No	No/Unknown	No/Unknown	Absent/Unknown	T1	N0	M0	No/Unknown	No/Unknown	No/Unknown	No/Unknown	No/Unknown	No	Within normal limits	Within normal limits	Within normal limits	S0	IA	IA
94	0	0	Seminoma	White	43	38	Right	Married	Biopsy only/No	No/Unknown	No/Unknown	Absent/Unknown	T1	N0	M0	No/Unknown	No/Unknown	No/Unknown	No/Unknown	No/Unknown	No	Within normal limits	Within normal limits	Within normal limits	S0	IA	IA
97	0	0	NGSTC	White	31	60	Right	Married	Yes	No/Unknown	Yes	Absent/Unknown	T2	N0	M0	No/Unknown	No/Unknown	No/Unknown	No/Unknown	No/Unknown	No	Within normal limits	Within normal limits	1000 - 9999 ng/ml	S2	IIC	IIC
94	0	0	Seminoma	White	39	32	Left	Married	Biopsy only/No	Yes	No/Unknown	Absent/Unknown	T2	N0	M0	No/Unknown	No/Unknown	No/Unknown	No/Unknown	No/Unknown	No	Within normal limits	Within normal limits	Above normal and <1000 ng/ml	S1	IA	IA
94	0	0	NGSTC	White	25	47	Left	Married	Biopsy only/No	No/Unknown	No/Unknown	Absent/Unknown	T2	N3	M0	No/Unknown	No/Unknown	No/Unknown	No/Unknown	No/Unknown	No	Within normal limits	Within normal limits	Within normal limits	S0	IS	IS
93	0	0	NGSTC	Other	21	35	Right	Other status	Biopsy only/No	No/Unknown	No/Unknown	Absent/Unknown	T1	N0	M0	No/Unknown	No/Unknown	No/Unknown	No/Unknown	No/Unknown	No	Within normal limits	Within normal limits	Above normal and <1000 ng/ml	S1	IS	IS
94	0	0	NGSTC	White	45	29	Left	Married	Biopsy only/No	No/Unknown	No/Unknown	Absent/Unknown	T3	N3	M1b	No/Unknown	No/Unknown	No/Unknown	No/Unknown	No/Unknown	No	Within normal limits	Within normal limits	Within normal limits	S0	IS	IS
93	0	0	Seminoma	White	38	110	Right	Married	Biopsy only/No	No/Unknown	No/Unknown	Absent/Unknown	T1	N0	M0	No/Unknown	No/Unknown	No/Unknown	No/Unknown	No/Unknown	No	Within normal limits	Within normal limits	Within normal limits	S0	IA	IA
93	0	0	Seminoma	White	28	4	Left	Single	Biopsy only/No	No/Unknown	No/Unknown	Absent/Unknown	T1	N1	M0	No/Unknown	No/Unknown	No/Unknown	No/Unknown	No/Unknown	No	Within normal limits	Within normal limits	Above normal and <1000 ng/ml	S1	IA	IA
93	0	0	NGSTC	White	29	48	Right	Single	Biopsy only/No	No/Unknown	No/Unknown	Absent/Unknown	T2	N0	M0	No/Unknown	No/Unknown	No/Unknown	No/Unknown	No/Unknown	No	Within normal limits	Within normal limits	Within normal limits	S0	IS	IS
93	0	0	Seminoma	White	46	105	Right	Married	Biopsy only/No	No/Unknown	Yes	Present	T1	N0	M0	No/Unknown	No/Unknown	No/Unknown	No/Unknown	No/Unknown	No	1.5 to 10 x N	Within normal limits	Within normal limits	S2	IS	IS
93	0	0	NGSTC	White	28	60	Left	Other status	Biopsy only/No	No/Unknown	Yes	Absent/Unknown	T1	N1	M0	No/Unknown	No/Unknown	No/Unknown	No/Unknown	No/Unknown	No	Within normal limits	Within normal limits	Within normal limits	S0	IIA	IIA
93	0	0	Seminoma	White	26	20	Right	Other status	Biopsy only/No	No/Unknown	Yes	Present	T1	N3	M0	No/Unknown	No/Unknown	No/Unknown	No/Unknown	No/Unknown	No	Less than 1.5 x N	Within normal limits	Within normal limits	S1	IIA	IIA
91	0	0	NGSTC	White	42	47	Right	Married	Yes	No/Unknown	No/Unknown	Absent/Unknown	T1	N0	M0	No/Unknown	No/Unknown	No/Unknown	No/Unknown	No/Unknown	No	Within normal limits	Within normal limits	Within normal limits	S0	IA	IA
73	1	0	Seminoma	White	51	12	Left	Single	Biopsy only/No	Yes	No/Unknown	Absent/Unknown	T1	N0	M0	No/Unknown	No/Unknown	No/Unknown	No/Unknown	No/Unknown	No	Within normal limits	Above normal and less than 5,000 (mIU/mL)	Within normal limits	S2	IIA	IIA
91	0	0	NGSTC	White	32	25	Left	Married	Yes	No/Unknown	Yes	Absent/Unknown	T1	N0	M0	No/Unknown	No/Unknown	No/Unknown	No/Unknown	No/Unknown	No	Within normal limits	Within normal limits	Above normal and <1000 ng/ml	S1	IIC	IIC
92	0	0	NGSTC	White	21	45	Left	Married	Yes	No/Unknown	Yes	Present	T2	N0	M0	No/Unknown	No/Unknown	No/Unknown	No/Unknown	No/Unknown	No	Within normal limits	Within normal limits	Within normal limits	S0	IIC	IIC
39	0	0	Seminoma	Other	66	15	Right	Married	Biopsy only/No	No/Unknown	Yes	Absent/Unknown	T1	N0	M0	No/Unknown	No/Unknown	No/Unknown	No/Unknown	No/Unknown	No	Within normal limits	Within normal limits	Within normal limits	S0	IB	IB
91	0	0	NGSTC	White	35	130	Right	Single	Biopsy only/No	No/Unknown	Yes	Present	T1	N0	M0	No/Unknown	No/Unknown	No/Unknown	No/Unknown	No/Unknown	No	Within normal limits	Above normal and less than 5,000 (mIU/mL)	Above normal and <1000 ng/ml	S2	IS	IS
89	0	0	NGSTC	White	43	35	Right	Married	Yes	No/Unknown	Yes	Absent/Unknown	T1	N0	M0	No/Unknown	No/Unknown	No/Unknown	No/Unknown	No/Unknown	No	Less than 1.5 x N	Within normal limits	Within normal limits	S1	IIC	IIC
7	0	0	NGSTC	White	21	55	Left	Single	Biopsy only/No	No/Unknown	Yes	Absent/Unknown	T3	N3	M0	No/Unknown	No/Unknown	No/Unknown	No/Unknown	No/Unknown	No	Within normal limits	Within normal limits	Above normal and <1000 ng/ml	S1	IIB	IIB
37	1	0	Seminoma	White	57	33	Right	Single	Biopsy only/No	No/Unknown	Yes	Absent/Unknown	T1	N0	M0	No/Unknown	No/Unknown	No/Unknown	No/Unknown	No/Unknown	No	Within normal limits	Within normal limits	Within normal limits	S0	IA	IA
90	0	0	Seminoma	White	24	58	Left	Single	Biopsy only/No	No/Unknown	No/Unknown	Absent/Unknown	T1	N0	M0	No/Unknown	No/Unknown	No/Unknown	No/Unknown	No/Unknown	No	Within normal limits	Within normal limits	Within normal limits	S0	IA	IA
91	0	0	NGSTC	White	22	27	Right	Single	Biopsy only/No	No/Unknown	No/Unknown	Absent/Unknown	T2	N0	M0	No/Unknown	No/Unknown	No/Unknown	No/Unknown	No/Unknown	No	Within normal limits	Within normal limits	Within normal limits	S0	IA	IA
88	0	0	Seminoma	White	30	119	Right	Married	Biopsy only/No	Yes	No/Unknown	Absent/Unknown	T1	N0	M0	No/Unknown	No/Unknown	No/Unknown	No/Unknown	No/Unknown	No	Within normal limits	Within normal limits	Within normal limits	S0	IA	IA
87	0	0	Seminoma	White	50	87	Right	Other status	Biopsy only/No	Yes	No/Unknown	Present	T1	N1	M0	No/Unknown	No/Unknown	No/Unknown	No/Unknown	No/Unknown	No	Within normal limits	Within normal limits	Within normal limits	S0	IB	IB
87	0	0	Seminoma	Other	37	60	Left	Married	Biopsy only/No	No/Unknown	No/Unknown	Absent/Unknown	T1	N0	M0	No/Unknown	No/Unknown	No/Unknown	No/Unknown	No/Unknown	No	Within normal limits	Within normal limits	Within normal limits	S0	IA	IA
87	0	0	NGSTC	White	20	40	Right	Single	Biopsy only/No	No/Unknown	Yes	Present	T1	N0	M0	No/Unknown	No/Unknown	No/Unknown	No/Unknown	No/Unknown	No	Within normal limits	Within normal limits	Within normal limits	S0	IIB	IIB
86	0	0	NGSTC	Other	32	31	Left	Married	Biopsy only/No	No/Unknown	No/Unknown	Absent/Unknown	T2	N2	M0	No/Unknown	No/Unknown	No/Unknown	No/Unknown	No/Unknown	No	Within normal limits	Above normal and less than 5,000 (mIU/mL)	Above normal and <1000 ng/ml	S2	IS	IS
87	0	0	Seminoma	White	38	60	Left	Married	Biopsy only/No	No/Unknown	Yes	Absent/Unknown	T1	N1	M0	No/Unknown	No/Unknown	No/Unknown	No/Unknown	No/Unknown	No	Within normal limits	Within normal limits	Within normal limits	S0	IIIC	IIIC
86	0	0	Seminoma	White	41	21	Left	Married	Biopsy only/No	No/Unknown	Yes	Absent/Unknown	T2	N0	M0	No/Unknown	No/Unknown	No/Unknown	No/Unknown	No/Unknown	No	Within normal limits	Within normal limits	Within normal limits	S0	IIIA	IIIA
85	0	0	NGSTC	White	23	53	Left	Single	Biopsy only/No	No/Unknown	Yes	Absent/Unknown	T2	N0	M0	No/Unknown	No/Unknown	No/Unknown	No/Unknown	No/Unknown	No	1.5 to 10 x N	Within normal limits	Above normal and <1000 ng/ml	S2	IS	IS
85	0	0	NGSTC	White	51	150	Left	Married	Yes	No/Unknown	Yes	Absent/Unknown	T1	N1	M0	No/Unknown	No/Unknown	No/Unknown	No/Unknown	No/Unknown	No	Within normal limits	Within normal limits	Within normal limits	S0	IIB	IIB
84	0	0	Seminoma	White	31	24	Right	Married	Biopsy only/No	Yes	No/Unknown	Present	T2	N3	M1a	No/Unknown	No/Unknown	No/Unknown	No/Unknown	No/Unknown	No	Within normal limits	Within normal limits	Within normal limits	S0	IIA	IIA
85	0	0	NGSTC	White	26	45	Left	Single	Biopsy only/No	No/Unknown	No/Unknown	Absent/Unknown	T2	N0	M0	No/Unknown	No/Unknown	No/Unknown	No/Unknown	No/Unknown	No	Within normal limits	Within normal limits	Within normal limits	S0	IA	IA
85	0	0	NGSTC	White	22	61	Left	Single	Yes	No/Unknown	No/Unknown	Absent/Unknown	T2	N0	M0	No/Unknown	No/Unknown	No/Unknown	No/Unknown	No/Unknown	No	Within normal limits	Within normal limits	Within normal limits	S0	IA	IA
83	0	0	Seminoma	White	43	25	Left	Married	Biopsy only/No	No/Unknown	Yes	Absent/Unknown	T1	N0	M0	No/Unknown	No/Unknown	No/Unknown	No/Unknown	No/Unknown	No	Within normal limits	Within normal limits	Within normal limits	S0	IA	IA
83	0	0	Seminoma	White	25	35	Left	Single	Biopsy only/No	No/Unknown	Yes	Absent/Unknown	T2	N2	M1b	No/Unknown	No/Unknown	No/Unknown	No/Unknown	No/Unknown	No	Within normal limits	Within normal limits	Within normal limits	S0	IA	IA
83	0	0	NGSTC	White	40	25	Left	Other status	Biopsy only/No	No/Unknown	No/Unknown	Absent/Unknown	T1	N2	M0	No/Unknown	No/Unknown	No/Unknown	No/Unknown	No/Unknown	No	Within normal limits	Within normal limits	Within normal limits	S0	IA	IA
83	0	0	Seminoma	White	23	68	Right	Single	Biopsy only/No	No/Unknown	No/Unknown	Absent/Unknown	T1	N0	M0	No/Unknown	No/Unknown	No/Unknown	No/Unknown	No/Unknown	No	Within normal limits	Within normal limits	Within normal limits	S0	IA	IA
84	0	0	Seminoma	White	32	30	Right	Married	Biopsy only/No	No/Unknown	Yes	Present	T1	N0	M0	No/Unknown	No/Unknown	No/Unknown	No/Unknown	No/Unknown	No	Within normal limits	Within normal limits	Above normal and <1000 ng/ml	S1	IB	IB
85	0	0	Seminoma	White	23	135	Right	Single	Biopsy only/No	No/Unknown	Yes	Absent/Unknown	T2	N0	M0	No/Unknown	No/Unknown	No/Unknown	No/Unknown	No/Unknown	No	Less than 1.5 x N	Above normal and less than 5,000 (mIU/mL)	Within normal limits	S2	IIB	IIB
81	0	0	Seminoma	White	31	15	Left	Other status	Biopsy only/No	No/Unknown	No/Unknown	Absent/Unknown	T2	N0	M0	No/Unknown	No/Unknown	No/Unknown	No/Unknown	No/Unknown	No	Within normal limits	Within normal limits	Within normal limits	S0	IA	IA
58	0	0	Seminoma	White	37	65	Right	Married	Biopsy only/No	No/Unknown	No/Unknown	Absent/Unknown	T1	N0	M0	No/Unknown	No/Unknown	No/Unknown	No/Unknown	No/Unknown	No	Within normal limits	Within normal limits	Within normal limits	S0	IA	IA
3	0	0	Seminoma	White	44	80	Left	Married	Biopsy only/No	No/Unknown	Yes	Absent/Unknown	T1	N0	M0	No/Unknown	No/Unknown	No/Unknown	No/Unknown	No/Unknown	No	Within normal limits	Within normal limits	Within normal limits	S0	IA	IA
80	0	0	NGSTC	White	17	28	Left	Single	Biopsy only/No	No/Unknown	Yes	Absent/Unknown	T1	N3	M0	No/Unknown	No/Unknown	No/Unknown	No/Unknown	No/Unknown	No	Within normal limits	Within normal limits	Within normal limits	S0	IA	IA
81	0	0	Seminoma	White	31	50	Left	Single	Biopsy only/No	No/Unknown	Yes	Present	T1	N0	M0	No/Unknown	No/Unknown	No/Unknown	No/Unknown	No/Unknown	No	Within normal limits	Within normal limits	Within normal limits	S0	IB	IB
80	0	0	NGSTC	White	22	30	Left	Single	Yes	No/Unknown	No/Unknown	Absent/Unknown	T1	N0	M0	No/Unknown	No/Unknown	No/Unknown	No/Unknown	No/Unknown	No	Within normal limits	Within normal limits	Within normal limits	S0	IA	IA
81	0	0	NGSTC	White	39	9	Right	Single	Biopsy only/No	No/Unknown	No/Unknown	Absent/Unknown	T1	N0	M0	No/Unknown	No/Unknown	No/Unknown	No/Unknown	No/Unknown	No	Within normal limits	Within normal limits	Within normal limits	S0	IA	IA
79	0	0	NGSTC	White	36	158	Right	Married	Biopsy only/No	No/Unknown	No/Unknown	Present	T1	N0	M0	No/Unknown	No/Unknown	No/Unknown	No/Unknown	No/Unknown	No	Within normal limits	Within normal limits	1000 - 9999 ng/ml	S2	IS	IS
80	0	0	Seminoma	White	47	65	Left	Married	Biopsy only/No	No/Unknown	Yes	Absent/Unknown	T1	N0	M0	No/Unknown	No/Unknown	No/Unknown	No/Unknown	No/Unknown	No	1.5 to 10 x N	Above normal and less than 5,000 (mIU/mL)	Within normal limits	S2	IIIB	IIIB
79	0	0	Seminoma	White	25	30	Left	Single	Biopsy only/No	No/Unknown	No/Unknown	Absent/Unknown	T1	N0	M0	No/Unknown	No/Unknown	No/Unknown	No/Unknown	No/Unknown	No	Within normal limits	Within normal limits	Within normal limits	S0	IA	IA
78	0	0	NGSTC	White	38	60	Left	Married	Biopsy only/No	No/Unknown	Yes	Present	T2	N0	M0	No/Unknown	No/Unknown	No/Unknown	No/Unknown	No/Unknown	No	Within normal limits	Within normal limits	Within normal limits	S0	IB	IB
76	0	0	Seminoma	White	47	70	Left	Other status	Biopsy only/No	No/Unknown	Yes	Present	T2	N0	M0	No/Unknown	No/Unknown	No/Unknown	No/Unknown	No/Unknown	No	Within normal limits	Within normal limits	Within normal limits	S0	IIB	IIB
77	0	0	Seminoma	White	21	46	Right	Other status	Biopsy only/No	No/Unknown	No/Unknown	Absent/Unknown	T1	N1	M0	No/Unknown	No/Unknown	No/Unknown	No/Unknown	No/Unknown	No	Within normal limits	Within normal limits	Within normal limits	S0	IA	IA
76	0	0	NGSTC	White	29	35	Right	Single	Biopsy only/No	No/Unknown	No/Unknown	Absent/Unknown	T1	N0	M0	No/Unknown	No/Unknown	No/Unknown	No/Unknown	No/Unknown	No	Within normal limits	Within normal limits	Within normal limits	S0	IA	IA
74	0	0	NGSTC	White	33	26	Right	Single	Biopsy only/No	No/Unknown	No/Unknown	Absent/Unknown	T1	N0	M0	No/Unknown	No/Unknown	No/Unknown	No/Unknown	No/Unknown	No	Less than 1.5 x N	Within normal limits	Within normal limits	S1	IS	IS
7	1	1	NGSTC	White	26	33	Left	Single	Biopsy only/No	No/Unknown	Yes	Present	T1	N0	M0	No/Unknown	No/Unknown	No/Unknown	Yes	No/Unknown	No	Less than 1.5 x N	5,000-50,000 mIU/mL	Within normal limits	S1	IIIB	IIIB
9	1	0	NGSTC	White	70	35	Left	Other status	Yes	No/Unknown	Yes	Absent/Unknown	T3	N3	M1b	No/Unknown	No/Unknown	No/Unknown	Yes	No/Unknown	No	Within normal limits	Within normal limits	Within normal limits	S0	IIIA	IIIA
70	0	0	NGSTC	White	35	39	Left	Married	Biopsy only/No	No/Unknown	Yes	Present	T1	N0	M0	No/Unknown	No/Unknown	No/Unknown	No/Unknown	No/Unknown	No	elevated after orchiectomy	Above normal and less than 5,000 (mIU/mL)	Above normal and <1000 ng/ml	S2	IIA	IIA
70	0	0	NGSTC	Other	24	35	Left	Single	Biopsy only/No	No/Unknown	No/Unknown	Absent/Unknown	T2	N0	M0	No/Unknown	No/Unknown	No/Unknown	No/Unknown	No/Unknown	No	Within normal limits	Within normal limits	Within normal limits	S0	IS	IS
69	0	0	NGSTC	White	23	70	Right	Other status	Biopsy only/No	No/Unknown	Yes	Present	T1	N3	M1a	No/Unknown	No/Unknown	No/Unknown	No/Unknown	No/Unknown	No	Within normal limits	elevated after orchiectomy	Above normal and <1000 ng/ml	S1	IS	IS
69	0	0	Seminoma	White	70	26	Left	Single	Biopsy only/No	No/Unknown	No/Unknown	Absent/Unknown	T1	N0	M0	No/Unknown	No/Unknown	No/Unknown	No/Unknown	No/Unknown	No	Within normal limits	Within normal limits	Within normal limits	S0	IA	IA
69	0	0	NGSTC	White	25	40	Right	Single	Biopsy only/No	No/Unknown	No/Unknown	Absent/Unknown	T1	N0	M0	No/Unknown	No/Unknown	No/Unknown	No/Unknown	No/Unknown	No	Within normal limits	Within normal limits	Within normal limits	S0	IA	IA
22	0	0	NGSTC	White	57	6	Left	Married	Biopsy only/No	No/Unknown	Yes	Absent/Unknown	T1	N0	M0	No/Unknown	No/Unknown	No/Unknown	No/Unknown	No/Unknown	No	Within normal limits	Within normal limits	Within normal limits	S0	Blank(s)	Blank(s)
59	0	0	Seminoma	White	59	23	Left	Married	Biopsy only/No	Yes	No/Unknown	Present	T1	N3	M0	No/Unknown	No/Unknown	No/Unknown	No/Unknown	No/Unknown	No	Within normal limits	Within normal limits	Above normal and <1000 ng/ml	S1	IB	IB
60	0	0	Seminoma	Other	50	32	Right	Single	Biopsy only/No	No/Unknown	No/Unknown	Present	T2	N0	M0	No/Unknown	No/Unknown	No/Unknown	No/Unknown	No/Unknown	No	Within normal limits	Within normal limits	Within normal limits	S0	IS	IS
50	0	0	NGSTC	White	50	10	Left	Married	Biopsy only/No	No/Unknown	No/Unknown	Absent/Unknown	T1	N1	M0	No/Unknown	No/Unknown	No/Unknown	No/Unknown	No/Unknown	No	Within normal limits	Within normal limits	Within normal limits	S0	IA	IA
23	0	0	Seminoma	White	49	23	Left	Married	Biopsy only/No	No/Unknown	Yes	Absent/Unknown	T1	N0	M0	No/Unknown	No/Unknown	No/Unknown	No/Unknown	No/Unknown	No	Within normal limits	Within normal limits	Within normal limits	S0	Blank(s)	Blank(s)
22	0	0	NGSTC	White	39	40	Left	Married	Biopsy only/No	No/Unknown	Yes	Absent/Unknown	T1	N2	M0	No/Unknown	No/Unknown	No/Unknown	No/Unknown	No/Unknown	No	Within normal limits	5,000-50,000 mIU/mL	1000 - 9999 ng/ml	S2	Blank(s)	Blank(s)
22	0	0	Seminoma	White	32	80	Right	Married	Biopsy only/No	No/Unknown	No/Unknown	Absent/Unknown	T1	N0	M0	No/Unknown	No/Unknown	No/Unknown	No/Unknown	No/Unknown	No	Within normal limits	Within normal limits	Within normal limits	S0	Blank(s)	Blank(s)
22	0	0	NGSTC	White	26	80	Right	Single	Biopsy only/No	No/Unknown	No/Unknown	Absent/Unknown	T2	N3	M0	No/Unknown	No/Unknown	No/Unknown	No/Unknown	No/Unknown	No	Within normal limits	Within normal limits	Above normal and <1000 ng/ml	S1	Blank(s)	Blank(s)
22	0	0	NGSTC	White	26	11	Left	Single	Yes	No/Unknown	No/Unknown	Present	T1	N0	M0	No/Unknown	No/Unknown	No/Unknown	No/Unknown	No/Unknown	No	Within normal limits	Within normal limits	Within normal limits	S0	Blank(s)	Blank(s)
22	0	0	NGSTC	White	36	12	Left	Married	Biopsy only/No	No/Unknown	Yes	Present	T1	N0	M0	No/Unknown	No/Unknown	No/Unknown	No/Unknown	No/Unknown	No	Within normal limits	Within normal limits	Within normal limits	S0	Blank(s)	Blank(s)
22	0	0	NGSTC	White	25	27	Right	Single	Biopsy only/No	No/Unknown	No/Unknown	Absent/Unknown	T1	N0	M0	No/Unknown	No/Unknown	No/Unknown	No/Unknown	No/Unknown	No	1.5 to 10 x N	Within normal limits	Within normal limits	S2	Blank(s)	Blank(s)
22	0	0	NGSTC	White	31	20	Right	Married	Biopsy only/No	No/Unknown	Yes	Absent/Unknown	T2	N2	M0	No/Unknown	No/Unknown	No/Unknown	No/Unknown	No/Unknown	No	Within normal limits	Within normal limits	Within normal limits	S0	Blank(s)	Blank(s)
22	0	0	NGSTC	White	47	45	Left	Single	Biopsy only/No	Yes	No/Unknown	Present	T1	N2	M0	No/Unknown	No/Unknown	No/Unknown	No/Unknown	No/Unknown	No	Within normal limits	Within normal limits	Within normal limits	S0	Blank(s)	Blank(s)
22	0	0	NGSTC	Other	24	105	Right	Single	Biopsy only/No	No/Unknown	Yes	Absent/Unknown	T1	N0	M0	No/Unknown	No/Unknown	No/Unknown	Yes	No/Unknown	No	Within normal limits	Above normal and less than 5,000 (mIU/mL)	Above normal and <1000 ng/ml	S2	Blank(s)	Blank(s)
21	0	0	NGSTC	White	40	55	Left	Married	Biopsy only/No	No/Unknown	Yes	Absent/Unknown	T1	N0	M0	No/Unknown	No/Unknown	No/Unknown	No/Unknown	No/Unknown	No	Within normal limits	Within normal limits	Above normal and <1000 ng/ml	S1	Blank(s)	Blank(s)
21	0	0	Seminoma	White	44	41	Right	Married	Biopsy only/No	No/Unknown	Yes	Absent/Unknown	T2	N0	M0	No/Unknown	No/Unknown	No/Unknown	No/Unknown	No/Unknown	No	Within normal limits	Within normal limits	Within normal limits	S0	Blank(s)	Blank(s)
21	0	0	Seminoma	Black	26	43	Right	Single	Biopsy only/No	No/Unknown	No/Unknown	Absent/Unknown	T1	N0	M0	No/Unknown	No/Unknown	No/Unknown	No/Unknown	No/Unknown	No	Within normal limits	Within normal limits	Within normal limits	S0	Blank(s)	Blank(s)
10	0	0	NGSTC	White	24	50	Right	Single	Biopsy only/No	No/Unknown	No/Unknown	Absent/Unknown	T2	N0	M0	No/Unknown	No/Unknown	No/Unknown	No/Unknown	No/Unknown	No	Within normal limits	Within normal limits	Within normal limits	S0	Blank(s)	Blank(s)
20	0	0	NGSTC	Other	23	51	Left	Other status	Biopsy only/No	No/Unknown	Yes	Present	T1	N0	M0	No/Unknown	No/Unknown	No/Unknown	No/Unknown	No/Unknown	No	elevated after orchiectomy	elevated after orchiectomy	Greater than or equal to 10, 000 ng/ml	S3	Blank(s)	Blank(s)
23	0	0	NGSTC	White	28	7	Left	Married	Biopsy only/No	No/Unknown	No/Unknown	Absent/Unknown	T2	N0	M0	No/Unknown	No/Unknown	No/Unknown	No/Unknown	No/Unknown	No	Within normal limits	Within normal limits	Within normal limits	S0	Blank(s)	Blank(s)
20	0	0	Seminoma	White	39	25	Right	Married	Biopsy only/No	No/Unknown	No/Unknown	Absent/Unknown	T1	N3	M1a	No/Unknown	No/Unknown	No/Unknown	No/Unknown	No/Unknown	No	Within normal limits	Within normal limits	Within normal limits	S0	Blank(s)	Blank(s)
19	0	0	NGSTC	White	24	51	Left	Single	Yes	No/Unknown	Yes	Present	T3	N0	M0	No/Unknown	No/Unknown	Yes	Yes	No/Unknown	No	1.5 to 10 x N	Above normal and less than 5,000 (mIU/mL)	Above normal and <1000 ng/ml	S2	Blank(s)	Blank(s)
19	0	0	Seminoma	White	35	45	Right	Married	Biopsy only/No	No/Unknown	Yes	Absent/Unknown	T1	N0	M0	No/Unknown	No/Unknown	No/Unknown	No/Unknown	No/Unknown	No	Within normal limits	Within normal limits	Within normal limits	S0	Blank(s)	Blank(s)
19	0	0	Seminoma	White	55	40	Left	Single	Biopsy only/No	No/Unknown	Yes	Present	T1	N1	M0	No/Unknown	No/Unknown	No/Unknown	No/Unknown	No/Unknown	No	1.5 to 10 x N	Above normal and less than 5,000 (mIU/mL)	Within normal limits	S2	Blank(s)	Blank(s)
12	0	0	Seminoma	White	39	100	Right	Married	Yes	No/Unknown	Yes	Absent/Unknown	T1	N2	M0	No/Unknown	No/Unknown	No/Unknown	No/Unknown	No/Unknown	Yes	Within normal limits	Within normal limits	Within normal limits	S0	Blank(s)	Blank(s)
19	0	0	NGSTC	Black	33	28	Right	Married	Biopsy only/No	No/Unknown	No/Unknown	Absent/Unknown	T1	N0	M0	No/Unknown	No/Unknown	No/Unknown	No/Unknown	No/Unknown	No	Within normal limits	Within normal limits	Within normal limits	S0	Blank(s)	Blank(s)
21	0	0	NGSTC	Other	33	16	Right	Single	Biopsy only/No	No/Unknown	Yes	Present	T1	N0	M0	No/Unknown	No/Unknown	No/Unknown	No/Unknown	No/Unknown	No	Within normal limits	Within normal limits	Within normal limits	S0	Blank(s)	Blank(s)
19	0	0	NGSTC	White	19	24	Right	Single	Biopsy only/No	No/Unknown	Yes	Absent/Unknown	T2	N0	M0	No/Unknown	No/Unknown	No/Unknown	Yes	No/Unknown	No	Within normal limits	Above normal and less than 5,000 (mIU/mL)	Within normal limits	S2	Blank(s)	Blank(s)
19	0	0	NGSTC	White	24	50	Right	Other status	Biopsy only/No	No/Unknown	Yes	Present	T1	N0	M0	No/Unknown	No/Unknown	No/Unknown	Yes	No/Unknown	No	Less than 1.5 x N	Above normal and less than 5,000 (mIU/mL)	Above normal and <1000 ng/ml	S2	Blank(s)	Blank(s)
18	0	0	NGSTC	White	37	56	Right	Single	Biopsy only/No	No/Unknown	No/Unknown	Absent/Unknown	T1	N1	M1a	No/Unknown	No/Unknown	No/Unknown	No/Unknown	No/Unknown	No	Within normal limits	Within normal limits	Within normal limits	S0	Blank(s)	Blank(s)
18	0	0	Seminoma	White	24	18	Right	Single	Biopsy only/No	No/Unknown	No/Unknown	Absent/Unknown	T2	N0	M0	No/Unknown	No/Unknown	No/Unknown	No/Unknown	No/Unknown	No	Within normal limits	Within normal limits	Within normal limits	S0	Blank(s)	Blank(s)
18	0	0	Seminoma	Other	31	60	Left	Married	Biopsy only/No	No/Unknown	Yes	Present	T1	N0	M0	No/Unknown	No/Unknown	No/Unknown	No/Unknown	No/Unknown	No	1.5 to 10 x N	Within normal limits	Within normal limits	S2	Blank(s)	Blank(s)
17	0	0	Seminoma	White	51	42	Left	Single	Biopsy only/No	No/Unknown	No/Unknown	Absent/Unknown	T1	N0	M0	No/Unknown	No/Unknown	No/Unknown	No/Unknown	No/Unknown	No	Within normal limits	Within normal limits	Within normal limits	S0	Blank(s)	Blank(s)
17	0	0	NGSTC	White	20	30	Right	Single	Biopsy only/No	No/Unknown	Yes	Absent/Unknown	T2	N0	M0	No/Unknown	No/Unknown	No/Unknown	No/Unknown	No/Unknown	No	Less than 1.5 x N	Above normal and less than 5,000 (mIU/mL)	Within normal limits	S2	Blank(s)	Blank(s)
17	0	0	NGSTC	White	30	3	Left	Married	Biopsy only/No	No/Unknown	Yes	Present	T2	N0	M0	No/Unknown	No/Unknown	No/Unknown	No/Unknown	No/Unknown	No	Less than 1.5 x N	Within normal limits	Within normal limits	S1	Blank(s)	Blank(s)
17	0	0	Seminoma	White	32	30	Right	Married	Biopsy only/No	No/Unknown	No/Unknown	Absent/Unknown	T1	N0	M0	No/Unknown	No/Unknown	No/Unknown	No/Unknown	No/Unknown	No	Less than 1.5 x N	Within normal limits	Above normal and <1000 ng/ml	S1	Blank(s)	Blank(s)
20	0	0	NGSTC	White	25	48	Left	Single	Biopsy only/No	No/Unknown	Yes	Absent/Unknown	T1	N1	M0	No/Unknown	No/Unknown	No/Unknown	No/Unknown	No/Unknown	No	Within normal limits	Within normal limits	Within normal limits	S0	Blank(s)	Blank(s)
17	0	0	NGSTC	White	34	14	Left	Married	Biopsy only/No	No/Unknown	No/Unknown	Absent/Unknown	T1	N0	M0	No/Unknown	No/Unknown	No/Unknown	No/Unknown	No/Unknown	No	Within normal limits	Within normal limits	Within normal limits	S0	Blank(s)	Blank(s)
17	0	0	Seminoma	White	27	15	Right	Single	Biopsy only/No	No/Unknown	Yes	Absent/Unknown	T1	N2	M0	No/Unknown	No/Unknown	No/Unknown	No/Unknown	No/Unknown	No	Within normal limits	Within normal limits	Within normal limits	S0	Blank(s)	Blank(s)
18	0	0	NGSTC	White	27	40	Right	Married	Biopsy only/No	No/Unknown	No/Unknown	Absent/Unknown	T1	N0	M0	No/Unknown	No/Unknown	No/Unknown	No/Unknown	No/Unknown	No	Within normal limits	Within normal limits	Within normal limits	S0	Blank(s)	Blank(s)
16	0	0	Seminoma	White	39	8	Left	Married	Biopsy only/No	No/Unknown	Yes	Absent/Unknown	T2	N0	M0	No/Unknown	No/Unknown	No/Unknown	No/Unknown	No/Unknown	No	Within normal limits	Within normal limits	Within normal limits	S0	Blank(s)	Blank(s)
17	0	0	Seminoma	Other	36	48	Left	Single	Biopsy only/No	No/Unknown	No/Unknown	Absent/Unknown	T1	N0	M0	No/Unknown	No/Unknown	No/Unknown	No/Unknown	No/Unknown	No	Within normal limits	Within normal limits	Within normal limits	S0	Blank(s)	Blank(s)
16	0	0	NGSTC	White	21	15	Left	Single	Biopsy only/No	No/Unknown	Yes	Present	T1	N0	M0	No/Unknown	No/Unknown	No/Unknown	Yes	Yes	No	Less than 1.5 x N	5,000-50,000 mIU/mL	Above normal and <1000 ng/ml	S1	Blank(s)	Blank(s)
17	0	0	NGSTC	White	34	27	Right	Married	Biopsy only/No	No/Unknown	Yes	Present	T1	N0	M0	No/Unknown	No/Unknown	No/Unknown	No/Unknown	No/Unknown	No	Within normal limits	Within normal limits	Within normal limits	S0	Blank(s)	Blank(s)
16	0	0	NGSTC	White	27	29	Right	Single	Biopsy only/No	No/Unknown	No/Unknown	Present	T1	N0	M0	No/Unknown	No/Unknown	No/Unknown	No/Unknown	No/Unknown	No	Within normal limits	Within normal limits	Within normal limits	S0	Blank(s)	Blank(s)
15	0	0	NGSTC	White	19	45	Left	Single	Biopsy only/No	No/Unknown	No/Unknown	Present	T2	N0	M0	No/Unknown	No/Unknown	No/Unknown	No/Unknown	No/Unknown	No	Within normal limits	Within normal limits	Within normal limits	S0	Blank(s)	Blank(s)
15	0	0	NGSTC	White	28	50	Right	Single	Biopsy only/No	No/Unknown	No/Unknown	Absent/Unknown	T1	N0	M0	No/Unknown	No/Unknown	No/Unknown	No/Unknown	No/Unknown	No	Within normal limits	Within normal limits	Within normal limits	S0	Blank(s)	Blank(s)
14	0	0	NGSTC	Other	24	13	Left	Married	Biopsy only/No	No/Unknown	No/Unknown	Present	T1	N0	M0	No/Unknown	No/Unknown	No/Unknown	No/Unknown	No/Unknown	No	Within normal limits	Within normal limits	Within normal limits	S0	Blank(s)	Blank(s)
14	0	0	Seminoma	White	34	115	Right	Married	Biopsy only/No	No/Unknown	No/Unknown	Absent/Unknown	T3	N1	M0	No/Unknown	No/Unknown	No/Unknown	No/Unknown	No/Unknown	No	Within normal limits	Within normal limits	Within normal limits	S0	Blank(s)	Blank(s)
14	0	0	Seminoma	White	63	60	Right	Married	Biopsy only/No	No/Unknown	No/Unknown	Absent/Unknown	T1	N3	M0	No/Unknown	No/Unknown	No/Unknown	No/Unknown	No/Unknown	No	Within normal limits	Within normal limits	Within normal limits	S0	Blank(s)	Blank(s)
14	0	0	NGSTC	White	20	21	Left	Single	Biopsy only/No	No/Unknown	Yes	Present	T2	N1	M0	No/Unknown	Yes	No/Unknown	Yes	No/Unknown	No	Within normal limits	Above normal and less than 5,000 (mIU/mL)	Within normal limits	S2	Blank(s)	Blank(s)
13	0	0	NGSTC	White	20	19	Left	Single	Biopsy only/No	No/Unknown	Yes	Absent/Unknown	T1	N2	M0	No/Unknown	No/Unknown	No/Unknown	Yes	No/Unknown	No	Within normal limits	Within normal limits	Above normal and <1000 ng/ml	S1	Blank(s)	Blank(s)
13	0	0	Seminoma	White	40	6	Left	Single	Biopsy only/No	No/Unknown	Yes	Absent/Unknown	T1	N0	M0	No/Unknown	No/Unknown	No/Unknown	No/Unknown	No/Unknown	No	Less than 1.5 x N	Above normal and less than 5,000 (mIU/mL)	Within normal limits	S2	Blank(s)	Blank(s)
14	0	0	NGSTC	White	16	70	Right	Single	Biopsy only/No	No/Unknown	Yes	Present	T1	N0	M0	No/Unknown	No/Unknown	No/Unknown	No/Unknown	No/Unknown	No	Less than 1.5 x N	Above normal and less than 5,000 (mIU/mL)	Above normal and <1000 ng/ml	S2	Blank(s)	Blank(s)
14	0	0	NGSTC	White	17	65	Right	Single	Biopsy only/No	No/Unknown	No/Unknown	Present	T1	N0	M0	No/Unknown	No/Unknown	No/Unknown	No/Unknown	No/Unknown	No	Within normal limits	Within normal limits	Within normal limits	S0	Blank(s)	Blank(s)
9	1	1	NGSTC	Other	29	9	Right	Single	Biopsy only/No	No/Unknown	Yes	Absent/Unknown	T2	N0	M0	No/Unknown	No/Unknown	No/Unknown	Yes	No/Unknown	No	Less than 1.5 x N	Within normal limits	Above normal and <1000 ng/ml	S1	Blank(s)	Blank(s)
13	0	0	Seminoma	White	38	28	Right	Single	Biopsy only/No	No/Unknown	No/Unknown	Present	T1	N2	M1a	No/Unknown	No/Unknown	No/Unknown	No/Unknown	No/Unknown	No	Within normal limits	Within normal limits	Within normal limits	S0	Blank(s)	Blank(s)
12	0	0	Seminoma	White	34	45	Left	Married	Biopsy only/No	No/Unknown	Yes	Absent/Unknown	T1	N0	M0	No/Unknown	No/Unknown	No/Unknown	No/Unknown	No/Unknown	No	Within normal limits	Within normal limits	Above normal and <1000 ng/ml	S1	Blank(s)	Blank(s)
12	0	0	Seminoma	White	28	35	Right	Single	Biopsy only/No	No/Unknown	No/Unknown	Absent/Unknown	T3	N0	M1a	No/Unknown	No/Unknown	No/Unknown	No/Unknown	No/Unknown	No	Within normal limits	Within normal limits	Within normal limits	S0	Blank(s)	Blank(s)
11	0	0	NGSTC	White	39	50	Left	Other status	Biopsy only/No	No/Unknown	Yes	Present	T1	N0	M0	No/Unknown	No/Unknown	No/Unknown	No/Unknown	No/Unknown	No	Within normal limits	Within normal limits	Within normal limits	S0	Blank(s)	Blank(s)
5	1	1	Seminoma	White	39	13	Left	Single	Biopsy only/No	No/Unknown	Yes	Absent/Unknown	T1	N0	M0	No/Unknown	No/Unknown	No/Unknown	No/Unknown	No/Unknown	No	Within normal limits	Within normal limits	Within normal limits	S0	Blank(s)	Blank(s)
11	0	0	Seminoma	White	27	25	Right	Married	Biopsy only/No	No/Unknown	No/Unknown	Present	T2	N0	M1b	No/Unknown	No/Unknown	No/Unknown	No/Unknown	No/Unknown	No	Within normal limits	Within normal limits	Within normal limits	S0	Blank(s)	Blank(s)
11	0	0	NGSTC	Other	43	32	Right	Married	Yes	No/Unknown	Yes	Absent/Unknown	T3	N2	M1b	No/Unknown	No/Unknown	No/Unknown	No/Unknown	No/Unknown	No	Within normal limits	Within normal limits	Within normal limits	S0	Blank(s)	Blank(s)
11	0	0	NGSTC	White	23	80	Right	Single	Biopsy only/No	No/Unknown	No/Unknown	Absent/Unknown	T1	N0	M0	No/Unknown	No/Unknown	No/Unknown	No/Unknown	No/Unknown	No	Within normal limits	Within normal limits	Above normal and <1000 ng/ml	S1	Blank(s)	Blank(s)
11	0	0	NGSTC	Black	35	83	Left	Married	Biopsy only/No	No/Unknown	No/Unknown	Absent/Unknown	T1	N0	M0	No/Unknown	No/Unknown	No/Unknown	No/Unknown	No/Unknown	No	Within normal limits	Within normal limits	Within normal limits	S0	Blank(s)	Blank(s)
10	0	0	Seminoma	White	25	50	Left	Married	Biopsy only/No	No/Unknown	Yes	Present	T1	N0	M0	No/Unknown	No/Unknown	No/Unknown	No/Unknown	No/Unknown	No	1.5 to 10 x N	Within normal limits	Within normal limits	S2	Blank(s)	Blank(s)
11	0	0	Seminoma	White	30	105	Left	Single	Biopsy only/No	No/Unknown	No/Unknown	Absent/Unknown	T1	N0	M0	No/Unknown	No/Unknown	No/Unknown	No/Unknown	No/Unknown	No	Within normal limits	Within normal limits	Within normal limits	S0	Blank(s)	Blank(s)
12	0	0	Seminoma	White	48	80	Right	Married	Biopsy only/No	No/Unknown	Yes	Absent/Unknown	T2	N1	M0	No/Unknown	No/Unknown	No/Unknown	No/Unknown	No/Unknown	No	Within normal limits	Within normal limits	Within normal limits	S0	Blank(s)	Blank(s)
10	0	0	NGSTC	Other	35	80	Left	Other status	Biopsy only/No	No/Unknown	No/Unknown	Absent/Unknown	T1	N1	M0	No/Unknown	No/Unknown	No/Unknown	No/Unknown	No/Unknown	No	Within normal limits	Within normal limits	Within normal limits	S0	Blank(s)	Blank(s)
11	0	0	NGSTC	White	27	49	Right	Married	Yes	No/Unknown	Yes	Present	T2	N0	M0	No/Unknown	No/Unknown	No/Unknown	No/Unknown	No/Unknown	No	Within normal limits	Within normal limits	Within normal limits	S0	Blank(s)	Blank(s)
9	0	0	NGSTC	White	28	43	Left	Single	Biopsy only/No	No/Unknown	Yes	Absent/Unknown	T2	N0	M0	No/Unknown	No/Unknown	No/Unknown	No/Unknown	No/Unknown	No	Within normal limits	Above normal and less than 5,000 (mIU/mL)	Above normal and <1000 ng/ml	S2	Blank(s)	Blank(s)
11	0	0	NGSTC	White	30	77	Left	Single	Biopsy only/No	No/Unknown	Yes	Present	T1	N0	M0	No/Unknown	No/Unknown	No/Unknown	No/Unknown	No/Unknown	No	Within normal limits	Within normal limits	Within normal limits	S0	Blank(s)	Blank(s)
9	0	0	NGSTC	White	25	80	Left	Single	Biopsy only/No	No/Unknown	Yes	Absent/Unknown	T2	N0	M0	No/Unknown	No/Unknown	No/Unknown	Yes	Yes	No	Within normal limits	Within normal limits	Above normal and <1000 ng/ml	S1	Blank(s)	Blank(s)
8	0	0	Seminoma	White	30	37	Right	Married	Biopsy only/No	No/Unknown	No/Unknown	Absent/Unknown	T2	N0	M0	No/Unknown	No/Unknown	No/Unknown	No/Unknown	No/Unknown	No	Within normal limits	Within normal limits	Within normal limits	S0	Blank(s)	Blank(s)
8	0	0	Seminoma	White	54	45	Left	Single	Biopsy only/No	No/Unknown	Yes	Present	T1	N0	M0	No/Unknown	No/Unknown	No/Unknown	No/Unknown	No/Unknown	No	Within normal limits	Within normal limits	Within normal limits	S0	Blank(s)	Blank(s)
8	0	0	Seminoma	White	37	58	Left	Married	Biopsy only/No	No/Unknown	No/Unknown	Present	T1	N0	M1b	No/Unknown	No/Unknown	No/Unknown	No/Unknown	No/Unknown	No	Within normal limits	Within normal limits	Within normal limits	S0	Blank(s)	Blank(s)
8	0	0	NGSTC	White	23	56	Left	Married	Yes	No/Unknown	Yes	Present	T2	N0	M1b	No/Unknown	No/Unknown	No/Unknown	Yes	No/Unknown	No	1.5 to 10 x N	Greater than 50,000 mIU/mL	Within normal limits	S3	Blank(s)	Blank(s)
8	0	0	Seminoma	White	22	38	Right	Single	Biopsy only/No	No/Unknown	Yes	Present	T1	N1	M0	No/Unknown	No/Unknown	No/Unknown	No/Unknown	No/Unknown	No	elevated after orchiectomy	Within normal limits	Within normal limits	S1	Blank(s)	Blank(s)
7	0	0	NGSTC	White	22	20	Left	Single	Biopsy only/No	No/Unknown	Yes	Present	T1	N0	M0	No/Unknown	No/Unknown	No/Unknown	No/Unknown	No/Unknown	No	Within normal limits	Within normal limits	Within normal limits	S0	Blank(s)	Blank(s)
7	0	0	Seminoma	White	36	47	Left	Single	Biopsy only/No	No/Unknown	No/Unknown	Absent/Unknown	T1	N0	M0	No/Unknown	No/Unknown	No/Unknown	No/Unknown	No/Unknown	No	Within normal limits	Within normal limits	Within normal limits	S0	Blank(s)	Blank(s)
7	0	0	Seminoma	White	36	35	Left	Married	Biopsy only/No	No/Unknown	No/Unknown	Absent/Unknown	T2	N0	M0	No/Unknown	No/Unknown	No/Unknown	No/Unknown	No/Unknown	No	1.5 to 10 x N	Above normal and less than 5,000 (mIU/mL)	Within normal limits	S2	Blank(s)	Blank(s)
7	0	0	NGSTC	White	29	38	Left	Other status	Biopsy only/No	No/Unknown	No/Unknown	Absent/Unknown	T1	N0	M0	No/Unknown	No/Unknown	No/Unknown	No/Unknown	No/Unknown	No	Less than 1.5 x N	Above normal and less than 5,000 (mIU/mL)	Within normal limits	S2	Blank(s)	Blank(s)
7	0	0	NGSTC	White	37	20	Right	Married	Biopsy only/No	No/Unknown	Yes	Present	T2	N0	M0	No/Unknown	No/Unknown	No/Unknown	No/Unknown	No/Unknown	No	Within normal limits	Within normal limits	Within normal limits	S0	Blank(s)	Blank(s)
6	0	0	NGSTC	White	20	35	Right	Single	Biopsy only/No	No/Unknown	No/Unknown	Absent/Unknown	T1	N0	M0	No/Unknown	No/Unknown	No/Unknown	No/Unknown	No/Unknown	No	Within normal limits	Above normal and less than 5,000 (mIU/mL)	Above normal and <1000 ng/ml	S2	Blank(s)	Blank(s)
7	0	0	NGSTC	White	35	32	Right	Single	Biopsy only/No	No/Unknown	Yes	Present	T2	N0	M0	No/Unknown	No/Unknown	No/Unknown	No/Unknown	No/Unknown	No	Within normal limits	Above normal and less than 5,000 (mIU/mL)	Within normal limits	S2	Blank(s)	Blank(s)
7	0	0	NGSTC	White	21	32	Left	Single	Biopsy only/No	No/Unknown	Yes	Present	T1	N0	M0	No/Unknown	No/Unknown	No/Unknown	No/Unknown	No/Unknown	No	Within normal limits	Above normal and less than 5,000 (mIU/mL)	Within normal limits	S2	Blank(s)	Blank(s)
6	0	0	Seminoma	White	18	80	Left	Single	Biopsy only/No	No/Unknown	Yes	Absent/Unknown	T2	N1	M0	No/Unknown	No/Unknown	No/Unknown	No/Unknown	No/Unknown	No	Within normal limits	Within normal limits	Within normal limits	S0	Blank(s)	Blank(s)
6	0	0	NGSTC	White	55	24	Right	Married	Biopsy only/No	No/Unknown	Yes	Absent/Unknown	T2	N0	M0	No/Unknown	No/Unknown	No/Unknown	No/Unknown	No/Unknown	No	Within normal limits	Within normal limits	Within normal limits	S0	Blank(s)	Blank(s)
8	0	0	Seminoma	White	27	26	Left	Single	Biopsy only/No	No/Unknown	Yes	Absent/Unknown	T1	N0	M0	No/Unknown	No/Unknown	No/Unknown	No/Unknown	No/Unknown	No	Within normal limits	Within normal limits	Within normal limits	S0	Blank(s)	Blank(s)
5	0	0	Seminoma	White	30	12	Left	Married	Biopsy only/No	No/Unknown	No/Unknown	Absent/Unknown	T1	N0	M0	No/Unknown	No/Unknown	No/Unknown	No/Unknown	No/Unknown	No	Within normal limits	Within normal limits	Within normal limits	S0	Blank(s)	Blank(s)
5	0	0	NGSTC	White	23	25	Right	Married	Biopsy only/No	No/Unknown	No/Unknown	Absent/Unknown	T1	N0	M0	No/Unknown	No/Unknown	No/Unknown	No/Unknown	No/Unknown	No	Within normal limits	5,000-50,000 mIU/mL	Within normal limits	S1	Blank(s)	Blank(s)
6	0	0	NGSTC	White	33	38	Right	Other status	Biopsy only/No	No/Unknown	No/Unknown	Absent/Unknown	T3	N0	M0	No/Unknown	No/Unknown	No/Unknown	No/Unknown	No/Unknown	No	Within normal limits	Within normal limits	Within normal limits	S0	Blank(s)	Blank(s)
5	0	0	NGSTC	White	32	40	Right	Married	Biopsy only/No	No/Unknown	Yes	Absent/Unknown	T1	N0	M0	No/Unknown	No/Unknown	No/Unknown	No/Unknown	No/Unknown	No	elevated after orchiectomy	Within normal limits	Above normal and <1000 ng/ml	S1	Blank(s)	Blank(s)
6	0	0	NGSTC	White	30	22	Left	Married	Biopsy only/No	No/Unknown	Yes	Absent/Unknown	T1	N0	M0	No/Unknown	No/Unknown	No/Unknown	No/Unknown	No/Unknown	No	Within normal limits	Within normal limits	Within normal limits	S0	Blank(s)	Blank(s)
5	0	0	Seminoma	White	25	27	Left	Single	Biopsy only/No	Yes	No/Unknown	Present	T1	N0	M0	No/Unknown	No/Unknown	No/Unknown	No/Unknown	No/Unknown	No	Within normal limits	Within normal limits	Within normal limits	S0	Blank(s)	Blank(s)
5	0	0	NGSTC	Other	31	35	Right	Married	Biopsy only/No	No/Unknown	Yes	Absent/Unknown	T1	N0	M0	No/Unknown	No/Unknown	No/Unknown	No/Unknown	No/Unknown	No	Within normal limits	Within normal limits	Within normal limits	S0	Blank(s)	Blank(s)
5	0	0	NGSTC	White	34	50	Left	Single	Yes	No/Unknown	Yes	Absent/Unknown	T4	N0	M0	No/Unknown	No/Unknown	No/Unknown	No/Unknown	No/Unknown	No	Within normal limits	Within normal limits	Within normal limits	S0	Blank(s)	Blank(s)
5	0	0	Seminoma	White	40	38	Right	Single	Biopsy only/No	Yes	No/Unknown	Absent/Unknown	T2	N3	M0	No/Unknown	No/Unknown	No/Unknown	No/Unknown	No/Unknown	No	Within normal limits	Within normal limits	Within normal limits	S0	Blank(s)	Blank(s)
4	0	0	NGSTC	White	68	35	Right	Married	Yes	No/Unknown	Yes	Present	T1	N0	M0	No/Unknown	No/Unknown	No/Unknown	No/Unknown	No/Unknown	No	Within normal limits	Within normal limits	Within normal limits	S0	Blank(s)	Blank(s)
4	0	0	Seminoma	White	37	9	Right	Married	Biopsy only/No	No/Unknown	No/Unknown	Absent/Unknown	T1	N0	M0	No/Unknown	No/Unknown	No/Unknown	No/Unknown	No/Unknown	No	Within normal limits	Within normal limits	Within normal limits	S0	Blank(s)	Blank(s)
4	0	0	NGSTC	White	32	24	Left	Other status	Biopsy only/No	No/Unknown	Yes	Present	T1	N0	M0	No/Unknown	No/Unknown	No/Unknown	Yes	No/Unknown	No	Less than 1.5 x N	Within normal limits	Within normal limits	S1	Blank(s)	Blank(s)
3	0	0	Seminoma	White	33	50	Left	Married	Biopsy only/No	No/Unknown	Yes	Present	T1	N0	M0	No/Unknown	No/Unknown	No/Unknown	No/Unknown	No/Unknown	No	Within normal limits	Above normal and less than 5,000 (mIU/mL)	Within normal limits	S2	Blank(s)	Blank(s)
3	0	0	Seminoma	White	41	15	Right	Married	Biopsy only/No	No/Unknown	No/Unknown	Absent/Unknown	T2	N0	M0	No/Unknown	No/Unknown	No/Unknown	No/Unknown	No/Unknown	No	Within normal limits	Within normal limits	Within normal limits	S0	Blank(s)	Blank(s)
3	0	0	Seminoma	Other	25	56	Right	Married	Biopsy only/No	No/Unknown	No/Unknown	Absent/Unknown	T1	N0	M0	No/Unknown	No/Unknown	No/Unknown	No/Unknown	No/Unknown	No	Within normal limits	Within normal limits	Within normal limits	S0	Blank(s)	Blank(s)
3	0	0	NGSTC	White	24	14	Right	Single	Yes	No/Unknown	Yes	Absent/Unknown	T2	N1	M1b	No/Unknown	No/Unknown	No/Unknown	Yes	Yes	No	Within normal limits	Within normal limits	Above normal and <1000 ng/ml	S1	Blank(s)	Blank(s)
3	0	0	Seminoma	White	32	60	Left	Married	Biopsy only/No	No/Unknown	No/Unknown	Absent/Unknown	T1	N0	M0	No/Unknown	No/Unknown	No/Unknown	No/Unknown	No/Unknown	No	Less than 1.5 x N	Within normal limits	Within normal limits	S1	Blank(s)	Blank(s)
2	0	0	NGSTC	White	51	14	Left	Married	Biopsy only/No	No/Unknown	Yes	Present	T1	N0	M0	No/Unknown	No/Unknown	No/Unknown	No/Unknown	No/Unknown	No	Within normal limits	Above normal and less than 5,000 (mIU/mL)	Above normal and <1000 ng/ml	S2	Blank(s)	Blank(s)
2	0	0	Seminoma	White	30	45	Right	Single	Biopsy only/No	No/Unknown	No/Unknown	Absent/Unknown	T1	N0	M0	No/Unknown	No/Unknown	No/Unknown	No/Unknown	No/Unknown	No	Within normal limits	Within normal limits	Within normal limits	S0	Blank(s)	Blank(s)
2	0	0	Seminoma	White	34	170	Right	Married	Biopsy only/No	No/Unknown	No/Unknown	Absent/Unknown	T1	N0	M0	No/Unknown	No/Unknown	No/Unknown	No/Unknown	No/Unknown	No	Less than 1.5 x N	Within normal limits	Within normal limits	S1	Blank(s)	Blank(s)
2	0	0	Seminoma	White	37	75	Right	Single	Biopsy only/No	No/Unknown	Yes	Absent/Unknown	T2	N0	M0	No/Unknown	No/Unknown	No/Unknown	No/Unknown	No/Unknown	No	Within normal limits	Within normal limits	Within normal limits	S0	Blank(s)	Blank(s)
2	0	0	Seminoma	White	73	23	Right	Other status	Biopsy only/No	No/Unknown	Yes	Absent/Unknown	T1	N2	M1b	No/Unknown	No/Unknown	No/Unknown	No/Unknown	No/Unknown	No	Within normal limits	Within normal limits	Within normal limits	S0	Blank(s)	Blank(s)
2	0	0	NGSTC	White	24	78	Left	Single	Biopsy only/No	No/Unknown	Yes	Present	T1	N0	M0	No/Unknown	No/Unknown	No/Unknown	Yes	No/Unknown	No	Within normal limits	Within normal limits	Within normal limits	S0	Blank(s)	Blank(s)
2	0	0	NGSTC	White	43	70	Left	Married	Biopsy only/No	No/Unknown	Yes	Present	T1	N2	M1a	No/Unknown	No/Unknown	No/Unknown	No/Unknown	No/Unknown	No	Less than 1.5 x N	Within normal limits	Above normal and <1000 ng/ml	S1	Blank(s)	Blank(s)
2	0	0	NGSTC	White	31	34	Right	Married	Biopsy only/No	No/Unknown	Yes	Absent/Unknown	T1	N0	M0	No/Unknown	No/Unknown	No/Unknown	No/Unknown	No/Unknown	No	Within normal limits	Within normal limits	Above normal and <1000 ng/ml	S1	Blank(s)	Blank(s)
2	0	0	Seminoma	White	67	70	Right	Married	Biopsy only/No	No/Unknown	No/Unknown	Present	T1	N3	M1b	No/Unknown	No/Unknown	No/Unknown	No/Unknown	No/Unknown	No	Within normal limits	Within normal limits	Within normal limits	S0	Blank(s)	Blank(s)
2	0	0	NGSTC	White	26	48	Left	Married	Yes	No/Unknown	Yes	Absent/Unknown	T1	N0	M0	No/Unknown	No/Unknown	No/Unknown	No/Unknown	No/Unknown	No	1.5 to 10 x N	Above normal and less than 5,000 (mIU/mL)	Within normal limits	S2	Blank(s)	Blank(s)
2	0	0	NGSTC	White	54	95	Left	Married	Biopsy only/No	No/Unknown	No/Unknown	Absent/Unknown	T1	N0	M1a	No/Unknown	No/Unknown	No/Unknown	No/Unknown	No/Unknown	No	Within normal limits	Within normal limits	Within normal limits	S0	Blank(s)	Blank(s)
1	0	0	Seminoma	White	38	60	Left	Single	Biopsy only/No	No/Unknown	No/Unknown	Absent/Unknown	T2	N2	M1a	No/Unknown	No/Unknown	No/Unknown	No/Unknown	No/Unknown	No	Within normal limits	Within normal limits	Within normal limits	S0	Blank(s)	Blank(s)
1	0	0	Seminoma	White	62	80	Right	Married	Biopsy only/No	No/Unknown	No/Unknown	Absent/Unknown	T1	N2	M0	No/Unknown	No/Unknown	No/Unknown	No/Unknown	No/Unknown	No	Within normal limits	Within normal limits	Within normal limits	S0	Blank(s)	Blank(s)
1	0	0	NGSTC	White	30	49	Right	Married	Biopsy only/No	No/Unknown	Yes	Present	T1	N0	M0	No/Unknown	No/Unknown	No/Unknown	No/Unknown	No/Unknown	No	Within normal limits	Within normal limits	Within normal limits	S0	Blank(s)	Blank(s)
1	0	0	Seminoma	White	35	25	Right	Married	Biopsy only/No	No/Unknown	No/Unknown	Absent/Unknown	T3	N1	M0	No/Unknown	No/Unknown	No/Unknown	No/Unknown	No/Unknown	No	Within normal limits	Within normal limits	Within normal limits	S0	Blank(s)	Blank(s)
1	0	0	NGSTC	White	30	75	Left	Married	Biopsy only/No	No/Unknown	No/Unknown	Present	T1	N0	M0	No/Unknown	No/Unknown	No/Unknown	No/Unknown	No/Unknown	No	Within normal limits	Above normal and less than 5,000 (mIU/mL)	Above normal and <1000 ng/ml	S2	Blank(s)	Blank(s)
5	0	0	NGSTC	Other	28	65	Left	Single	Biopsy only/No	No/Unknown	No/Unknown	Present	T1	N0	M0	No/Unknown	No/Unknown	No/Unknown	No/Unknown	No/Unknown	No	Within normal limits	Within normal limits	Within normal limits	S0	Blank(s)	Blank(s)
14	0	0	NGSTC	White	32	50	Right	Other status	Yes	No/Unknown	Yes	Present	T1	N0	M0	No/Unknown	No/Unknown	No/Unknown	No/Unknown	No/Unknown	No	Within normal limits	Within normal limits	Above normal and <1000 ng/ml	S1	Blank(s)	Blank(s)
2	0	0	Seminoma	White	36	39	Right	Other status	Biopsy only/No	No/Unknown	Yes	Absent/Unknown	T1	N0	M0	No/Unknown	No/Unknown	No/Unknown	No/Unknown	Yes	No	Within normal limits	Within normal limits	Within normal limits	S0	Blank(s)	Blank(s)
18	0	0	Seminoma	White	35	70	Left	Other status	Biopsy only/No	No/Unknown	Yes	Absent/Unknown	T1	N2	M1a	No/Unknown	No/Unknown	No/Unknown	Yes	No/Unknown	No	Within normal limits	Within normal limits	Within normal limits	S0	Blank(s)	Blank(s)
16	0	0	Seminoma	White	36	40	Right	Single	Biopsy only/No	No/Unknown	No/Unknown	Absent/Unknown	T1	N0	M0	No/Unknown	No/Unknown	No/Unknown	No/Unknown	No/Unknown	No	Within normal limits	Within normal limits	Within normal limits	S0	Blank(s)	Blank(s)
9	0	0	NGSTC	White	47	38	Right	Other status	Biopsy only/No	No/Unknown	No/Unknown	Absent/Unknown	T3	N2	M0	No/Unknown	No/Unknown	No/Unknown	No/Unknown	No/Unknown	No	Within normal limits	Within normal limits	1000 - 9999 ng/ml	S2	Blank(s)	Blank(s)
10	0	0	Seminoma	White	46	81	Left	Married	Biopsy only/No	No/Unknown	No/Unknown	Absent/Unknown	T3	N2	M1b	No/Unknown	No/Unknown	No/Unknown	No/Unknown	No/Unknown	No	Within normal limits	Within normal limits	Within normal limits	S0	Blank(s)	Blank(s)
57	0	0	Seminoma	White	44	65	Right	Married	Biopsy only/No	No/Unknown	No/Unknown	Absent/Unknown	T1	N0	M0	No/Unknown	No/Unknown	No/Unknown	No/Unknown	No/Unknown	No	Less than 1.5 x N	Within normal limits	Within normal limits	S1	IS	IS
40	1	0	Seminoma	White	64	65	Left	Married	Biopsy only/No	No/Unknown	No/Unknown	Absent/Unknown	T1	N0	M0	No/Unknown	No/Unknown	No/Unknown	No/Unknown	No/Unknown	No	Within normal limits	Within normal limits	Within normal limits	S0	IA	IA
113	0	0	Seminoma	White	57	45	Left	Married	Biopsy only/No	No/Unknown	Yes	Absent/Unknown	T1	N0	M0	No/Unknown	No/Unknown	No/Unknown	Yes	No/Unknown	No	Greater than 10 x N	Within normal limits	Within normal limits	S3	IIIC	IIIC
98	0	0	Seminoma	White	75	39	Left	Married	Yes	No/Unknown	No/Unknown	Absent/Unknown	T3	N0	M0	No/Unknown	No/Unknown	No/Unknown	No/Unknown	No/Unknown	No	Within normal limits	Within normal limits	Above normal and <1000 ng/ml	S1	IIB	IIB
113	0	0	Seminoma	White	37	78	Right	Married	Biopsy only/No	No/Unknown	Yes	Present	T1	N0	M0	No/Unknown	No/Unknown	No/Unknown	No/Unknown	No/Unknown	No	Within normal limits	Within normal limits	Within normal limits	S0	IB	IB
89	0	0	NGSTC	White	23	13	Right	Single	Biopsy only/No	No/Unknown	Yes	Present	T3	N0	M0	No/Unknown	No/Unknown	No/Unknown	Yes	No/Unknown	No	Less than 1.5 x N	Above normal and less than 5,000 (mIU/mL)	Above normal and <1000 ng/ml	S2	IIIA	IIIA
97	0	0	Seminoma	White	46	140	Right	Single	Biopsy only/No	No/Unknown	Yes	Present	T1	N0	M0	No/Unknown	No/Unknown	No/Unknown	No/Unknown	No/Unknown	No	Within normal limits	Within normal limits	Above normal and <1000 ng/ml	S1	UNK Stage	UNK Stage
117	0	0	NGSTC	White	29	20	Left	Single	Yes	No/Unknown	Yes	Present	T1	N0	M1a	No/Unknown	No/Unknown	No/Unknown	No/Unknown	No/Unknown	No	Within normal limits	Above normal and less than 5,000 (mIU/mL)	Above normal and <1000 ng/ml	S2	IIB	IIB
115	0	0	Seminoma	White	28	44	Right	Single	Biopsy only/No	Yes	No/Unknown	Absent/Unknown	T2	N1	M0	No/Unknown	No/Unknown	No/Unknown	No/Unknown	No/Unknown	No	Within normal limits	Within normal limits	Within normal limits	S0	IA	IA
115	0	0	Seminoma	White	43	25	Left	Married	Biopsy only/No	No/Unknown	Yes	Absent/Unknown	T2	N0	M0	No/Unknown	No/Unknown	No/Unknown	No/Unknown	No/Unknown	No	Within normal limits	Within normal limits	Within normal limits	S0	IIIC	IIIC
113	0	0	NGSTC	White	28	100	Left	Single	Yes	No/Unknown	No/Unknown	Absent/Unknown	T1	N0	M0	No/Unknown	No/Unknown	No/Unknown	No/Unknown	No/Unknown	No	Within normal limits	Within normal limits	Within normal limits	S0	IIA	IIA
113	0	0	Seminoma	White	17	28	Right	Single	Biopsy only/No	No/Unknown	No/Unknown	Absent/Unknown	T2	N1	M0	No/Unknown	No/Unknown	No/Unknown	No/Unknown	No/Unknown	No	Within normal limits	Within normal limits	Within normal limits	S0	IA	IA
111	0	0	Seminoma	White	45	12	Right	Other status	Biopsy only/No	No/Unknown	Yes	Absent/Unknown	T2	N0	M1b	No/Unknown	No/Unknown	No/Unknown	No/Unknown	No/Unknown	No	Within normal limits	Within normal limits	Above normal and <1000 ng/ml	S1	IA	IA
108	0	0	Seminoma	White	23	65	Right	Single	Biopsy only/No	No/Unknown	Yes	Present	T1	N0	M0	No/Unknown	No/Unknown	No/Unknown	No/Unknown	No/Unknown	No	Within normal limits	Within normal limits	Within normal limits	S0	IIB	IIB
1	0	0	Seminoma	White	39	80	Left	Other status	Biopsy only/No	No/Unknown	No/Unknown	Present	T3	N3	M1a	No/Unknown	No/Unknown	No/Unknown	No/Unknown	No/Unknown	No	Less than 1.5 x N	Within normal limits	Within normal limits	S1	Blank(s)	Blank(s)
107	0	0	Seminoma	White	30	80	Left	Married	Biopsy only/No	No/Unknown	No/Unknown	Absent/Unknown	T2	N0	M1a	No/Unknown	No/Unknown	No/Unknown	No/Unknown	No/Unknown	No	Within normal limits	Within normal limits	Above normal and <1000 ng/ml	S1	IA	IA
107	0	0	NGSTC	White	25	39	Left	Single	Biopsy only/No	No/Unknown	No/Unknown	Absent/Unknown	T2	N0	M0	No/Unknown	No/Unknown	No/Unknown	No/Unknown	No/Unknown	No	Within normal limits	Within normal limits	Above normal and <1000 ng/ml	S1	IS	IS
105	0	0	NGSTC	White	33	30	Right	Married	Yes	No/Unknown	No/Unknown	Absent/Unknown	T3	N1	M0	No/Unknown	No/Unknown	No/Unknown	No/Unknown	No/Unknown	No	Within normal limits	Within normal limits	Above normal and <1000 ng/ml	S1	IIA	IIA
105	0	0	NGSTC	White	21	45	Left	Single	Biopsy only/No	No/Unknown	No/Unknown	Absent/Unknown	T2	N0	M0	No/Unknown	No/Unknown	No/Unknown	No/Unknown	No/Unknown	No	Within normal limits	Within normal limits	Within normal limits	S0	IA	IA
105	0	0	Seminoma	White	45	60	Left	Married	Biopsy only/No	No/Unknown	Yes	Absent/Unknown	T1	N0	M0	No/Unknown	No/Unknown	No/Unknown	No/Unknown	No/Unknown	No	Within normal limits	Within normal limits	Within normal limits	S0	IA	IA
103	0	0	Seminoma	White	33	17	Right	Single	Biopsy only/No	No/Unknown	No/Unknown	Present	T1	N0	M0	No/Unknown	No/Unknown	No/Unknown	No/Unknown	No/Unknown	No	Within normal limits	Within normal limits	Within normal limits	S0	IB	IB
104	0	0	NGSTC	White	34	60	Left	Single	Biopsy only/No	No/Unknown	No/Unknown	Absent/Unknown	T2	N1	M0	No/Unknown	No/Unknown	No/Unknown	No/Unknown	No/Unknown	No	Within normal limits	Within normal limits	Within normal limits	S0	IS	IS
103	0	0	Seminoma	Other	43	30	Right	Married	Biopsy only/No	No/Unknown	No/Unknown	Present	T1	N0	M0	No/Unknown	No/Unknown	No/Unknown	No/Unknown	No/Unknown	No	Within normal limits	Within normal limits	Within normal limits	S0	IB	IB
20	0	0	Seminoma	White	37	85	Right	Married	Biopsy only/No	No/Unknown	No/Unknown	Absent/Unknown	T1	N0	M1b	No/Unknown	No/Unknown	No/Unknown	No/Unknown	No/Unknown	No	Within normal limits	Within normal limits	Within normal limits	S0	Blank(s)	Blank(s)
104	0	0	NGSTC	Other	24	28	Left	Single	Yes	No/Unknown	No/Unknown	Absent/Unknown	T1	N0	M0	No/Unknown	No/Unknown	No/Unknown	No/Unknown	No/Unknown	No	Within normal limits	Within normal limits	Within normal limits	S0	IS	IS
96	0	0	NGSTC	White	19	38	Left	Single	Yes	No/Unknown	No/Unknown	Absent/Unknown	T1	N0	M0	No/Unknown	No/Unknown	No/Unknown	No/Unknown	No/Unknown	No	Within normal limits	Within normal limits	Above normal and <1000 ng/ml	S1	IS	IS
102	0	0	NGSTC	Other	25	70	Right	Single	Biopsy only/No	No/Unknown	No/Unknown	Absent/Unknown	T1	N0	M0	No/Unknown	No/Unknown	No/Unknown	No/Unknown	No/Unknown	No	Within normal limits	Within normal limits	Within normal limits	S0	IA	IA
98	0	0	NGSTC	White	36	55	Right	Married	Yes	No/Unknown	No/Unknown	Present	T1	N0	M0	No/Unknown	No/Unknown	No/Unknown	No/Unknown	No/Unknown	No	Within normal limits	Within normal limits	Within normal limits	S0	IB	IB
73	0	0	Seminoma	White	38	45	Left	Married	Biopsy only/No	No/Unknown	No/Unknown	Absent/Unknown	T1	N1	M0	No/Unknown	No/Unknown	No/Unknown	No/Unknown	No/Unknown	No	Within normal limits	Within normal limits	Within normal limits	S0	IA	IA
99	0	0	Seminoma	White	26	33	Left	Single	Biopsy only/No	No/Unknown	No/Unknown	Absent/Unknown	T2	N0	M0	No/Unknown	No/Unknown	No/Unknown	No/Unknown	No/Unknown	No	Within normal limits	Within normal limits	Within normal limits	S0	IA	IA
97	0	0	NGSTC	White	15	41	Right	Single	Yes	No/Unknown	Yes	Present	T1	N0	M0	No/Unknown	No/Unknown	No/Unknown	No/Unknown	No/Unknown	No	1.5 to 10 x N	Above normal and less than 5,000 (mIU/mL)	Within normal limits	S2	IIIB	IIIB
93	0	0	NGSTC	White	27	100	Left	Single	Yes	No/Unknown	Yes	Present	T1	N0	M0	No/Unknown	No/Unknown	No/Unknown	No/Unknown	No/Unknown	No	Less than 1.5 x N	Above normal and less than 5,000 (mIU/mL)	Within normal limits	S2	IS	IS
102	0	0	NGSTC	White	18	48	Left	Single	Biopsy only/No	No/Unknown	No/Unknown	Absent/Unknown	T2	N0	M0	No/Unknown	No/Unknown	No/Unknown	No/Unknown	No/Unknown	No	Within normal limits	Within normal limits	Within normal limits	S0	IA	IA
99	0	0	NGSTC	White	16	40	Left	Single	Biopsy only/No	No/Unknown	Yes	Present	T1	N0	M0	No/Unknown	No/Unknown	No/Unknown	No/Unknown	No/Unknown	No	Less than 1.5 x N	Within normal limits	Within normal limits	S1	IIA	UNK Stage
97	0	0	NGSTC	White	24	12	Right	Single	Biopsy only/No	No/Unknown	Yes	Absent/Unknown	T1	N1	M0	No/Unknown	No/Unknown	No/Unknown	No/Unknown	No/Unknown	No	Within normal limits	Within normal limits	Within normal limits	S0	IIIA	IIIA
102	0	0	NGSTC	White	21	38	Left	Single	Biopsy only/No	No/Unknown	No/Unknown	Present	T1	N0	M1b	No/Unknown	No/Unknown	No/Unknown	No/Unknown	No/Unknown	No	Within normal limits	Within normal limits	Above normal and <1000 ng/ml	S1	IS	IS
99	0	0	NGSTC	White	30	146	Right	Married	Yes	No/Unknown	Yes	Absent/Unknown	T3	N1	M1b	No/Unknown	No/Unknown	No/Unknown	No/Unknown	No/Unknown	No	Within normal limits	Within normal limits	Within normal limits	S0	IIB	IIB
96	0	0	Seminoma	White	31	60	Left	Single	Biopsy only/No	No/Unknown	No/Unknown	Absent/Unknown	T1	N1	M0	No/Unknown	No/Unknown	No/Unknown	No/Unknown	No/Unknown	No	Within normal limits	Within normal limits	Within normal limits	S0	IB	IB
58	0	0	Seminoma	White	29	76	Left	Married	Biopsy only/No	No/Unknown	No/Unknown	Present	T3	N0	M0	No/Unknown	No/Unknown	No/Unknown	No/Unknown	No/Unknown	No	Within normal limits	Within normal limits	Within normal limits	S0	UNK Stage	UNK Stage
95	0	0	Seminoma	White	36	35	Left	Married	Biopsy only/No	No/Unknown	No/Unknown	Absent/Unknown	T2	N1	M1a	No/Unknown	No/Unknown	No/Unknown	No/Unknown	No/Unknown	No	Within normal limits	Within normal limits	Within normal limits	S0	IA	IA
78	0	0	Seminoma	Other	32	13	Left	Married	Biopsy only/No	No/Unknown	No/Unknown	Absent/Unknown	T2	N2	M0	No/Unknown	No/Unknown	No/Unknown	No/Unknown	No/Unknown	No	Within normal limits	Within normal limits	Within normal limits	S0	IA	IA
95	0	0	NGSTC	White	28	110	Left	Single	Biopsy only/No	No/Unknown	Yes	Absent/Unknown	T3	N0	M0	No/Unknown	No/Unknown	No/Unknown	Yes	No/Unknown	No	1.5 to 10 x N	Within normal limits	Above normal and <1000 ng/ml	S2	IIINOS	IIINOS
59	0	0	Seminoma	White	30	80	Right	Married	Biopsy only/No	No/Unknown	Yes	Absent/Unknown	T1	N0	M0	No/Unknown	No/Unknown	No/Unknown	No/Unknown	No/Unknown	No	Less than 1.5 x N	Within normal limits	Within normal limits	S1	IS	IS
86	0	0	NGSTC	White	32	25	Right	Single	Biopsy only/No	No/Unknown	Yes	Absent/Unknown	T1	N1	M0	No/Unknown	No/Unknown	No/Unknown	No/Unknown	No/Unknown	No	Within normal limits	Above normal and less than 5,000 (mIU/mL)	Within normal limits	S2	IS	IS
85	0	0	NGSTC	White	36	18	Right	Married	Yes	No/Unknown	Yes	Absent/Unknown	T1	N1	M0	No/Unknown	No/Unknown	No/Unknown	Yes	No/Unknown	No	Within normal limits	Within normal limits	Within normal limits	S0	IIIA	IIIA
85	0	0	NGSTC	White	27	70	Left	Single	Biopsy only/No	No/Unknown	Yes	Absent/Unknown	T1	N0	M0	No/Unknown	No/Unknown	No/Unknown	No/Unknown	No/Unknown	No	Within normal limits	Within normal limits	Within normal limits	S0	IA	IA
88	0	0	NGSTC	White	23	21	Left	Single	Yes	No/Unknown	No/Unknown	Absent/Unknown	T1	N0	M0	No/Unknown	No/Unknown	No/Unknown	No/Unknown	No/Unknown	No	Within normal limits	Within normal limits	Above normal and <1000 ng/ml	S1	IA	IA
90	0	0	NGSTC	White	33	55	Left	Single	Biopsy only/No	No/Unknown	No/Unknown	Absent/Unknown	T2	N1	M0	No/Unknown	No/Unknown	No/Unknown	No/Unknown	No/Unknown	No	Within normal limits	Within normal limits	Within normal limits	S0	IS	IS
90	0	0	NGSTC	White	35	50	Right	Married	Yes	No/Unknown	Yes	Absent/Unknown	T1	N0	M0	No/Unknown	No/Unknown	No/Unknown	No/Unknown	No/Unknown	No	Within normal limits	Within normal limits	Within normal limits	S0	IIA	IIA
82	0	0	Seminoma	White	34	80	Left	Single	Biopsy only/No	No/Unknown	No/Unknown	Absent/Unknown	T1	N0	M0	No/Unknown	No/Unknown	No/Unknown	No/Unknown	No/Unknown	No	Within normal limits	Within normal limits	Within normal limits	S0	IA	IA
94	0	0	NGSTC	White	32	50	Right	Married	Yes	No/Unknown	Yes	Absent/Unknown	T1	N0	M0	No/Unknown	No/Unknown	No/Unknown	No/Unknown	No/Unknown	No	Within normal limits	Within normal limits	Within normal limits	S0	IA	IA
94	1	0	NGSTC	White	26	78	Right	Other status	Yes	No/Unknown	Yes	Absent/Unknown	T2	N0	M0	No/Unknown	No/Unknown	No/Unknown	No/Unknown	No/Unknown	No	Within normal limits	Within normal limits	Above normal and <1000 ng/ml	S1	IS	IS
90	0	0	Seminoma	White	38	24	Right	Married	Biopsy only/No	No/Unknown	Yes	Present	T1	N0	M0	No/Unknown	No/Unknown	No/Unknown	No/Unknown	No/Unknown	No	1.5 to 10 x N	Within normal limits	Within normal limits	S2	IS	IS
84	0	0	NGSTC	White	26	53	Left	Married	Yes	No/Unknown	Yes	Present	T2	N0	M1a	No/Unknown	No/Unknown	No/Unknown	No/Unknown	No/Unknown	No	Within normal limits	Above normal and less than 5,000 (mIU/mL)	Above normal and <1000 ng/ml	S2	IIA	IIA
84	0	0	NGSTC	White	31	60	Left	Married	Biopsy only/No	No/Unknown	No/Unknown	Absent/Unknown	T1	N2	M0	No/Unknown	No/Unknown	No/Unknown	No/Unknown	No/Unknown	No	Within normal limits	Within normal limits	Within normal limits	S0	IA	IA
84	0	0	NGSTC	White	18	95	Left	Single	Yes	No/Unknown	No/Unknown	Present	T1	N0	M0	No/Unknown	No/Unknown	No/Unknown	No/Unknown	No/Unknown	No	Less than 1.5 x N	Within normal limits	Within normal limits	S1	IS	IS
83	0	0	NGSTC	White	31	27	Right	Married	Yes	No/Unknown	No/Unknown	Absent/Unknown	T1	N2	M0	No/Unknown	No/Unknown	No/Unknown	No/Unknown	No/Unknown	No	Within normal limits	Within normal limits	Within normal limits	S0	IB	IB
83	0	0	NGSTC	White	49	36	Left	Married	Biopsy only/No	No/Unknown	Yes	Absent/Unknown	T2	N1	M0	No/Unknown	No/Unknown	No/Unknown	No/Unknown	No/Unknown	No	Within normal limits	Within normal limits	Within normal limits	S0	IA	IA
91	0	0	NGSTC	White	18	30	Right	Single	Yes	No/Unknown	No/Unknown	Present	T2	N0	M0	No/Unknown	No/Unknown	No/Unknown	No/Unknown	No/Unknown	No	Within normal limits	Within normal limits	Within normal limits	S0	IB	IB
95	0	0	NGSTC	White	45	20	Right	Single	Biopsy only/No	No/Unknown	Yes	Present	T1	N3	M1b	No/Unknown	Yes	No/Unknown	Yes	No/Unknown	No	Less than 1.5 x N	5,000-50,000 mIU/mL	Within normal limits	S1	IIIC	IIIC
89	0	0	NGSTC	White	20	85	Left	Single	Biopsy only/No	No/Unknown	Yes	Present	T1	N0	M0	No/Unknown	No/Unknown	No/Unknown	No/Unknown	No/Unknown	No	Within normal limits	Within normal limits	Within normal limits	S0	IIC	IIC
91	0	0	Seminoma	White	35	16	Right	Married	Biopsy only/No	No/Unknown	Yes	Absent/Unknown	T2	N0	M0	No/Unknown	No/Unknown	No/Unknown	No/Unknown	No/Unknown	No	1.5 to 10 x N	5,000-50,000 mIU/mL	Within normal limits	S2	IIIB	IIIB
85	0	0	NGSTC	White	29	67	Left	Single	Yes	No/Unknown	Yes	Present	T1	N2	M0	No/Unknown	No/Unknown	No/Unknown	Yes	No/Unknown	No	Less than 1.5 x N	Above normal and less than 5,000 (mIU/mL)	Above normal and <1000 ng/ml	S2	IIIA	IIIA
86	0	0	NGSTC	White	38	24	Left	Married	Biopsy only/No	No/Unknown	No/Unknown	Absent/Unknown	T1	N0	M0	No/Unknown	No/Unknown	No/Unknown	No/Unknown	No/Unknown	No	Within normal limits	Within normal limits	Within normal limits	S0	IA	IA
82	0	0	Seminoma	White	21	38	Right	Single	Biopsy only/No	No/Unknown	No/Unknown	Absent/Unknown	T2	N0	M0	No/Unknown	No/Unknown	No/Unknown	No/Unknown	No/Unknown	No	Within normal limits	Within normal limits	Within normal limits	S0	IA	IA
94	0	0	Seminoma	White	51	8	Left	Married	Biopsy only/No	No/Unknown	Yes	Present	T1	N0	M0	No/Unknown	No/Unknown	No/Unknown	No/Unknown	No/Unknown	No	Within normal limits	Within normal limits	Within normal limits	S0	IB	IB
95	0	0	NGSTC	White	17	30	Right	Single	Yes	No/Unknown	Yes	Absent/Unknown	T1	N0	M0	No/Unknown	No/Unknown	No/Unknown	Yes	No/Unknown	No	Within normal limits	Within normal limits	Within normal limits	S0	IIIA	IIIA
88	0	0	Seminoma	White	27	50	Right	Married	Biopsy only/No	Yes	No/Unknown	Absent/Unknown	T2	N1	M0	No/Unknown	No/Unknown	No/Unknown	No/Unknown	No/Unknown	No	Within normal limits	Within normal limits	Above normal and <1000 ng/ml	S1	IA	IA
91	0	0	NGSTC	White	24	19	Right	Married	Biopsy only/No	No/Unknown	No/Unknown	Absent/Unknown	T1	N0	M0	No/Unknown	No/Unknown	No/Unknown	No/Unknown	No/Unknown	No	Within normal limits	Within normal limits	Within normal limits	S0	IA	IA
89	0	0	Seminoma	White	32	71	Right	Single	Biopsy only/No	No/Unknown	Yes	Absent/Unknown	T1	N0	M0	No/Unknown	No/Unknown	No/Unknown	No/Unknown	No/Unknown	No	Within normal limits	Within normal limits	Within normal limits	S0	IA	IA
80	0	0	Seminoma	White	41	18	Right	Married	Biopsy only/No	No/Unknown	No/Unknown	Absent/Unknown	T2	N0	M0	No/Unknown	No/Unknown	No/Unknown	No/Unknown	No/Unknown	No	Less than 1.5 x N	Within normal limits	Above normal and <1000 ng/ml	S1	IS	IS
94	0	0	Seminoma	Other	30	75	Left	Single	Biopsy only/No	No/Unknown	No/Unknown	Absent/Unknown	T1	N0	M1b	No/Unknown	No/Unknown	No/Unknown	No/Unknown	No/Unknown	No	Less than 1.5 x N	Within normal limits	Within normal limits	S1	IS	IS
88	0	0	NGSTC	White	26	80	Left	Single	Biopsy only/No	No/Unknown	Yes	Present	T1	N1	M0	No/Unknown	No/Unknown	No/Unknown	No/Unknown	No/Unknown	No	Within normal limits	Above normal and less than 5,000 (mIU/mL)	Within normal limits	S2	IIA	IIA
93	0	0	NGSTC	White	41	28	Left	Single	Yes	No/Unknown	Yes	Absent/Unknown	T2	N2	M1b	No/Unknown	No/Unknown	No/Unknown	No/Unknown	No/Unknown	No	Within normal limits	5,000-50,000 mIU/mL	1000 - 9999 ng/ml	S2	IIIB	IIIB
88	0	0	Seminoma	White	40	34	Right	Single	Biopsy only/No	No/Unknown	Yes	Present	T1	N0	M0	No/Unknown	No/Unknown	No/Unknown	No/Unknown	No/Unknown	No	Within normal limits	Within normal limits	Above normal and <1000 ng/ml	S1	IIINOS	IIINOS
87	0	0	Seminoma	White	33	35	Left	Married	Biopsy only/No	Yes	No/Unknown	Absent/Unknown	T1	N0	M0	No/Unknown	No/Unknown	No/Unknown	No/Unknown	No/Unknown	No	Within normal limits	Within normal limits	Within normal limits	S0	IA	IA
1	1	0	NGSTC	Other	54	80	Right	Married	Biopsy only/No	No/Unknown	Yes	Present	T1	N0	M0	No/Unknown	No/Unknown	No/Unknown	Yes	No/Unknown	No	Within normal limits	Above normal and less than 5,000 (mIU/mL)	Above normal and <1000 ng/ml	S2	IIIA	IIIA
77	0	0	NGSTC	White	24	101	Left	Single	Yes	No/Unknown	No/Unknown	Present	T1	N1	M1a	No/Unknown	No/Unknown	No/Unknown	No/Unknown	No/Unknown	No	Within normal limits	Within normal limits	Above normal and <1000 ng/ml	S1	IB	IB
80	0	0	Seminoma	White	29	137	Left	Single	Biopsy only/No	No/Unknown	Yes	Absent/Unknown	T1	N0	M0	No/Unknown	No/Unknown	No/Unknown	No/Unknown	No/Unknown	No	Within normal limits	Within normal limits	Within normal limits	S0	IIA	IIA
94	0	0	Seminoma	White	35	90	Left	Married	Biopsy only/No	No/Unknown	Yes	Absent/Unknown	T1	N0	M0	No/Unknown	No/Unknown	No/Unknown	No/Unknown	No/Unknown	No	Less than 1.5 x N	Within normal limits	Within normal limits	S1	IIC	IIC
86	0	0	Seminoma	White	33	50	Left	Other status	Biopsy only/No	No/Unknown	Yes	Absent/Unknown	T1	N0	M0	No/Unknown	No/Unknown	No/Unknown	No/Unknown	No/Unknown	No	Within normal limits	Within normal limits	Within normal limits	S0	IA	IA
77	0	0	Seminoma	White	35	39	Left	Married	Biopsy only/No	No/Unknown	No/Unknown	Present	T2	N2	M0	No/Unknown	No/Unknown	No/Unknown	No/Unknown	No/Unknown	No	Less than 1.5 x N	Within normal limits	Within normal limits	S1	IS	IS
82	0	0	NGSTC	White	16	8	Right	Single	Biopsy only/No	No/Unknown	No/Unknown	Present	T1	N0	M0	No/Unknown	No/Unknown	No/Unknown	No/Unknown	No/Unknown	No	Less than 1.5 x N	Within normal limits	Within normal limits	S1	IS	IS
86	0	0	Seminoma	White	38	47	Right	Married	Biopsy only/No	No/Unknown	No/Unknown	Absent/Unknown	T2	N0	M0	No/Unknown	No/Unknown	No/Unknown	No/Unknown	No/Unknown	No	Within normal limits	Within normal limits	Within normal limits	S0	IA	IA
86	0	0	NGSTC	White	38	80	Left	Married	Biopsy only/No	No/Unknown	No/Unknown	Absent/Unknown	T1	N0	M0	No/Unknown	No/Unknown	No/Unknown	No/Unknown	No/Unknown	No	Within normal limits	Within normal limits	Within normal limits	S0	IA	IA
10	0	0	Seminoma	White	25	53	Left	Single	Biopsy only/No	No/Unknown	No/Unknown	Absent/Unknown	T1	N0	M0	No/Unknown	No/Unknown	No/Unknown	No/Unknown	No/Unknown	No	Within normal limits	Within normal limits	Within normal limits	S0	Blank(s)	Blank(s)
85	0	0	NGSTC	White	28	65	Right	Single	Biopsy only/No	No/Unknown	Yes	Present	T1	N2	M1a	No/Unknown	No/Unknown	No/Unknown	No/Unknown	No/Unknown	No	Within normal limits	Within normal limits	Within normal limits	S0	IB	IB
77	0	0	Seminoma	White	14	50	Right	Single	Biopsy only/No	No/Unknown	No/Unknown	Absent/Unknown	T1	N0	M0	No/Unknown	No/Unknown	No/Unknown	No/Unknown	No/Unknown	No	Within normal limits	Within normal limits	Within normal limits	S0	IA	IA
46	0	0	NGSTC	White	49	55	Right	Single	Biopsy only/No	No/Unknown	No/Unknown	Absent/Unknown	T2	N0	M0	No/Unknown	No/Unknown	No/Unknown	No/Unknown	No/Unknown	No	Within normal limits	Within normal limits	Within normal limits	S0	IA	IA
81	0	0	NGSTC	White	31	21	Left	Married	Yes	No/Unknown	No/Unknown	Absent/Unknown	T1	N3	M1a	No/Unknown	No/Unknown	No/Unknown	No/Unknown	No/Unknown	No	Within normal limits	Within normal limits	Above normal and <1000 ng/ml	S1	IIA	IIA
78	0	0	Seminoma	White	34	32	Right	Married	Biopsy only/No	Yes	No/Unknown	Present	T2	N0	M0	No/Unknown	No/Unknown	No/Unknown	No/Unknown	No/Unknown	No	Within normal limits	Within normal limits	Within normal limits	S0	IB	IB
75	0	0	NGSTC	White	17	58	Left	Single	Biopsy only/No	No/Unknown	No/Unknown	Absent/Unknown	T1	N0	M0	No/Unknown	No/Unknown	No/Unknown	No/Unknown	No/Unknown	No	Within normal limits	Within normal limits	Within normal limits	S0	IA	IA
75	0	0	Seminoma	White	31	35	Right	Single	Biopsy only/No	No/Unknown	No/Unknown	Absent/Unknown	T1	N2	M0	No/Unknown	No/Unknown	No/Unknown	No/Unknown	No/Unknown	No	Within normal limits	Within normal limits	Within normal limits	S0	IA	IA
77	0	0	NGSTC	White	22	31	Right	Single	Yes	No/Unknown	Yes	Present	T3	N0	M0	No/Unknown	No/Unknown	No/Unknown	No/Unknown	No/Unknown	No	Less than 1.5 x N	Within normal limits	1000 - 9999 ng/ml	S2	IIB	IIB
81	0	0	NGSTC	White	38	45	Left	Married	Yes	No/Unknown	No/Unknown	Absent/Unknown	T1	N0	M0	No/Unknown	No/Unknown	No/Unknown	No/Unknown	No/Unknown	No	Within normal limits	Within normal limits	Above normal and <1000 ng/ml	S1	IS	IS
76	0	0	NGSTC	White	18	65	Right	Single	Biopsy only/No	No/Unknown	No/Unknown	Present	T1	N2	M0	No/Unknown	No/Unknown	No/Unknown	No/Unknown	No/Unknown	No	Within normal limits	Within normal limits	Within normal limits	S0	IB	IB
29	0	0	Seminoma	White	32	55	Left	Single	Biopsy only/No	No/Unknown	No/Unknown	Absent/Unknown	T1	N0	M0	No/Unknown	No/Unknown	No/Unknown	No/Unknown	No/Unknown	No	Within normal limits	Within normal limits	Within normal limits	S0	IA	IA
72	0	0	Seminoma	White	31	52	Left	Married	Biopsy only/No	No/Unknown	No/Unknown	Absent/Unknown	T1	N0	M0	No/Unknown	No/Unknown	No/Unknown	No/Unknown	No/Unknown	No	Less than 1.5 x N	Within normal limits	Within normal limits	S1	IS	IS
78	0	0	Seminoma	White	22	25	Right	Married	Biopsy only/No	No/Unknown	No/Unknown	Absent/Unknown	T1	N0	M0	No/Unknown	No/Unknown	No/Unknown	No/Unknown	No/Unknown	No	Within normal limits	Within normal limits	Within normal limits	S0	IA	IA
81	0	0	NGSTC	White	25	35	Left	Single	Biopsy only/No	No/Unknown	Yes	Present	T1	N0	M0	No/Unknown	No/Unknown	No/Unknown	No/Unknown	No/Unknown	No	Within normal limits	Within normal limits	1000 - 9999 ng/ml	S2	IIIB	IIIB
73	0	0	NGSTC	White	26	62	Left	Married	Yes	No/Unknown	No/Unknown	Absent/Unknown	T2	N0	M0	No/Unknown	No/Unknown	No/Unknown	No/Unknown	No/Unknown	No	Within normal limits	Within normal limits	Within normal limits	S0	IIA	IIA
70	0	0	NGSTC	White	22	91	Right	Single	Biopsy only/No	No/Unknown	No/Unknown	Absent/Unknown	T1	N0	M0	No/Unknown	No/Unknown	No/Unknown	No/Unknown	No/Unknown	No	Within normal limits	Within normal limits	Within normal limits	S0	IA	IA
41	0	0	Seminoma	White	28	91	Right	Married	Biopsy only/No	No/Unknown	No/Unknown	Present	T1	N0	M0	No/Unknown	No/Unknown	No/Unknown	No/Unknown	No/Unknown	No	Within normal limits	Within normal limits	Within normal limits	S0	IB	IB
74	0	0	Seminoma	White	48	13	Left	Married	Biopsy only/No	No/Unknown	Yes	Absent/Unknown	T1	N0	M0	No/Unknown	No/Unknown	No/Unknown	No/Unknown	No/Unknown	No	1.5 to 10 x N	Above normal and less than 5,000 (mIU/mL)	Within normal limits	S2	IIIB	IIIB
75	0	0	NGSTC	White	19	40	Right	Single	Biopsy only/No	No/Unknown	Yes	Absent/Unknown	T1	N0	M0	No/Unknown	No/Unknown	No/Unknown	No/Unknown	No/Unknown	No	Within normal limits	Within normal limits	Within normal limits	S0	IIB	IIB
74	0	0	Seminoma	White	48	27	Left	Other status	Biopsy only/No	No/Unknown	No/Unknown	Absent/Unknown	T2	N0	M0	No/Unknown	No/Unknown	No/Unknown	No/Unknown	No/Unknown	No	Within normal limits	Within normal limits	Above normal and <1000 ng/ml	S1	IA	IA
67	0	0	Seminoma	White	39	25	Left	Single	Biopsy only/No	No/Unknown	No/Unknown	Absent/Unknown	T1	N0	M0	No/Unknown	No/Unknown	No/Unknown	No/Unknown	No/Unknown	No	Within normal limits	Within normal limits	Within normal limits	S0	IA	IA
66	0	0	NGSTC	White	31	48	Right	Married	Biopsy only/No	No/Unknown	No/Unknown	Absent/Unknown	T1	N0	M0	No/Unknown	No/Unknown	No/Unknown	No/Unknown	No/Unknown	No	Within normal limits	Within normal limits	Within normal limits	S0	IS	IS
73	0	0	NGSTC	White	24	16	Left	Married	Biopsy only/No	No/Unknown	Yes	Absent/Unknown	T1	N0	M0	No/Unknown	No/Unknown	No/Unknown	No/Unknown	No/Unknown	No	Within normal limits	Above normal and less than 5,000 (mIU/mL)	Above normal and <1000 ng/ml	S2	IS	IS
74	0	0	NGSTC	White	16	40	Right	Single	Biopsy only/No	No/Unknown	Yes	Absent/Unknown	T3	N1	M0	No/Unknown	No/Unknown	No/Unknown	No/Unknown	No/Unknown	No	Within normal limits	Within normal limits	Above normal and <1000 ng/ml	S1	IIB	IIB
81	0	0	Seminoma	White	25	34	Left	Single	Biopsy only/No	No/Unknown	No/Unknown	Absent/Unknown	T1	N0	M0	No/Unknown	No/Unknown	No/Unknown	No/Unknown	No/Unknown	No	Within normal limits	Within normal limits	Above normal and <1000 ng/ml	S1	IA	IA
69	0	0	Seminoma	White	50	80	Left	Married	Biopsy only/No	No/Unknown	No/Unknown	Absent/Unknown	T1	N0	M0	No/Unknown	No/Unknown	No/Unknown	No/Unknown	No/Unknown	No	Within normal limits	Within normal limits	Above normal and <1000 ng/ml	S1	IA	IA
71	0	0	Seminoma	White	36	43	Left	Married	Biopsy only/No	Yes	No/Unknown	Absent/Unknown	T3	N2	M1b	No/Unknown	No/Unknown	No/Unknown	No/Unknown	No/Unknown	No	Within normal limits	Within normal limits	Within normal limits	S0	IA	IA
71	0	0	Seminoma	White	35	66	Right	Single	Biopsy only/No	No/Unknown	Yes	Absent/Unknown	T1	N0	M0	No/Unknown	No/Unknown	No/Unknown	No/Unknown	No/Unknown	No	Within normal limits	Within normal limits	Within normal limits	S0	IA	IA
70	0	0	NGSTC	White	21	75	Right	Single	Biopsy only/No	No/Unknown	No/Unknown	Absent/Unknown	T1	N1	M1a	No/Unknown	No/Unknown	No/Unknown	No/Unknown	No/Unknown	No	Within normal limits	Within normal limits	Within normal limits	S0	IA	IA
70	0	0	Seminoma	White	45	19	Left	Married	Biopsy only/No	No/Unknown	Yes	Absent/Unknown	T1	N2	M0	No/Unknown	No/Unknown	No/Unknown	No/Unknown	No/Unknown	No	Within normal limits	Within normal limits	Within normal limits	S0	IA	IA
80	0	0	NGSTC	White	35	14	Left	Single	Yes	No/Unknown	No/Unknown	Absent/Unknown	T1	N0	M0	No/Unknown	No/Unknown	No/Unknown	No/Unknown	No/Unknown	No	Within normal limits	Within normal limits	Above normal and <1000 ng/ml	S1	IA	IA
64	0	0	Seminoma	White	54	30	Right	Married	Biopsy only/No	No/Unknown	Yes	Absent/Unknown	T1	N0	M0	No/Unknown	No/Unknown	No/Unknown	No/Unknown	No/Unknown	No	Less than 1.5 x N	Above normal and less than 5,000 (mIU/mL)	Within normal limits	S2	IIC	IIC
67	0	0	Seminoma	White	31	35	Right	Married	Biopsy only/No	No/Unknown	No/Unknown	Absent/Unknown	T2	N1	M0	No/Unknown	No/Unknown	No/Unknown	No/Unknown	No/Unknown	No	Within normal limits	Within normal limits	Within normal limits	S0	IA	IA
64	0	0	NGSTC	White	34	65	Left	Single	Biopsy only/No	No/Unknown	No/Unknown	Present	T1	N0	M0	No/Unknown	No/Unknown	No/Unknown	No/Unknown	No/Unknown	No	Within normal limits	Within normal limits	Within normal limits	S0	IB	IB
67	0	0	NGSTC	White	34	80	Right	Married	Biopsy only/No	No/Unknown	Yes	Present	T1	N1	M0	No/Unknown	No/Unknown	No/Unknown	No/Unknown	No/Unknown	No	Within normal limits	Above normal and less than 5,000 (mIU/mL)	Within normal limits	S2	IS	IS
62	0	0	NGSTC	White	35	65	Right	Single	Biopsy only/No	No/Unknown	No/Unknown	Absent/Unknown	T1	N0	M0	No/Unknown	No/Unknown	No/Unknown	No/Unknown	No/Unknown	No	Within normal limits	Within normal limits	Above normal and <1000 ng/ml	S1	IS	IS
67	0	0	NGSTC	White	30	45	Left	Single	Biopsy only/No	No/Unknown	No/Unknown	Present	T1	N0	M0	No/Unknown	No/Unknown	No/Unknown	No/Unknown	No/Unknown	No	Within normal limits	Within normal limits	Within normal limits	S0	IB	IB
62	0	0	Seminoma	White	27	53	Left	Married	Biopsy only/No	Yes	No/Unknown	Absent/Unknown	T1	N0	M0	No/Unknown	No/Unknown	No/Unknown	No/Unknown	No/Unknown	No	Within normal limits	Within normal limits	Within normal limits	S0	IA	IA
70	0	0	NGSTC	White	25	52	Right	Married	Biopsy only/No	No/Unknown	No/Unknown	Absent/Unknown	T1	N0	M0	No/Unknown	No/Unknown	No/Unknown	No/Unknown	No/Unknown	No	Within normal limits	Within normal limits	Within normal limits	S0	IA	IA
14	1	1	NGSTC	White	31	25	Right	Single	Biopsy only/No	No/Unknown	Yes	Absent/Unknown	T1	N0	M0	No/Unknown	No/Unknown	No/Unknown	Yes	No/Unknown	No	Within normal limits	Within normal limits	Within normal limits	S0	IIIC	IIIC
57	0	0	NGSTC	White	53	36	Left	Single	Biopsy only/No	No/Unknown	No/Unknown	Absent/Unknown	T1	N0	M0	No/Unknown	No/Unknown	No/Unknown	No/Unknown	No/Unknown	No	Within normal limits	Within normal limits	Above normal and <1000 ng/ml	S1	IS	IS
69	0	0	Seminoma	White	31	45	Left	Married	Biopsy only/No	No/Unknown	No/Unknown	Absent/Unknown	T1	N0	M0	No/Unknown	No/Unknown	No/Unknown	No/Unknown	No/Unknown	No	Within normal limits	Within normal limits	Within normal limits	S0	IA	IA
71	0	0	Seminoma	White	38	70	Right	Married	Biopsy only/No	No/Unknown	Yes	Present	T1	N0	M0	No/Unknown	No/Unknown	No/Unknown	No/Unknown	No/Unknown	No	Within normal limits	Within normal limits	Within normal limits	S0	IB	IB
61	0	0	Seminoma	White	30	80	Right	Married	Biopsy only/No	No/Unknown	No/Unknown	Absent/Unknown	T2	N0	M0	No/Unknown	No/Unknown	No/Unknown	No/Unknown	No/Unknown	No	Within normal limits	Within normal limits	Within normal limits	S0	IA	IA
7	1	1	NGSTC	Other	35	73	Right	Single	Biopsy only/No	No/Unknown	Yes	Present	T2	N0	M0	No/Unknown	No/Unknown	No/Unknown	Yes	No/Unknown	No	Less than 1.5 x N	Within normal limits	Greater than or equal to 10, 000 ng/ml	S3	IIIC	IIIC
64	0	0	NGSTC	White	27	32	Right	Married	Biopsy only/No	No/Unknown	Yes	Absent/Unknown	T1	N0	M0	No/Unknown	No/Unknown	No/Unknown	No/Unknown	No/Unknown	No	Within normal limits	Within normal limits	Within normal limits	S0	IA	IA
58	0	0	Seminoma	White	32	20	Left	Married	Biopsy only/No	No/Unknown	No/Unknown	Present	T1	N0	M0	No/Unknown	No/Unknown	No/Unknown	No/Unknown	No/Unknown	No	Within normal limits	Within normal limits	Within normal limits	S0	IB	IB
19	1	1	NGSTC	White	21	78	Left	Single	Biopsy only/No	No/Unknown	Yes	Absent/Unknown	T2	N0	M0	No/Unknown	No/Unknown	No/Unknown	No/Unknown	No/Unknown	No	Within normal limits	Above normal and less than 5,000 (mIU/mL)	Within normal limits	S2	IIA	IIA
57	0	0	NGSTC	White	39	36	Left	Married	Biopsy only/No	No/Unknown	Yes	Present	T1	N0	M0	No/Unknown	No/Unknown	No/Unknown	No/Unknown	No/Unknown	No	Within normal limits	Above normal and less than 5,000 (mIU/mL)	Above normal and <1000 ng/ml	S2	IIB	IIB
65	0	0	Seminoma	White	35	40	Left	Married	Biopsy only/No	No/Unknown	No/Unknown	Present	T1	N0	M0	No/Unknown	No/Unknown	No/Unknown	No/Unknown	No/Unknown	No	Within normal limits	Within normal limits	Above normal and <1000 ng/ml	S1	IB	IB
61	0	0	Seminoma	White	37	23	Left	Single	Biopsy only/No	No/Unknown	Yes	Absent/Unknown	T1	N0	M0	No/Unknown	No/Unknown	No/Unknown	No/Unknown	No/Unknown	No	Less than 1.5 x N	Within normal limits	Within normal limits	S1	IIB	IIB
63	0	0	Seminoma	White	44	20	Right	Married	Biopsy only/No	No/Unknown	Yes	Present	T3	N1	M0	No/Unknown	No/Unknown	No/Unknown	No/Unknown	No/Unknown	No	Within normal limits	Within normal limits	Within normal limits	S0	IB	IB
56	0	0	NGSTC	White	22	18	Right	Single	Biopsy only/No	No/Unknown	No/Unknown	Present	T1	N0	M0	No/Unknown	No/Unknown	No/Unknown	No/Unknown	No/Unknown	No	Within normal limits	Within normal limits	Within normal limits	S0	IB	IB
56	0	0	NGSTC	White	32	32	Left	Married	Biopsy only/No	No/Unknown	Yes	Present	T1	N0	M0	No/Unknown	No/Unknown	No/Unknown	No/Unknown	No/Unknown	No	Within normal limits	Within normal limits	Within normal limits	S0	IB	IB
55	0	0	NGSTC	White	19	30	Left	Single	Biopsy only/No	No/Unknown	No/Unknown	Absent/Unknown	T1	N0	M0	No/Unknown	No/Unknown	No/Unknown	No/Unknown	No/Unknown	No	Within normal limits	Above normal and less than 5,000 (mIU/mL)	Within normal limits	S2	IS	IS
63	0	0	Seminoma	White	42	20	Right	Married	Biopsy only/No	No/Unknown	Yes	Absent/Unknown	T1	N0	M0	No/Unknown	No/Unknown	No/Unknown	No/Unknown	No/Unknown	No	Within normal limits	Within normal limits	Within normal limits	S0	IA	IA
63	0	0	NGSTC	Other	24	20	Left	Married	Biopsy only/No	No/Unknown	No/Unknown	Absent/Unknown	T2	N0	M1b	No/Unknown	No/Unknown	No/Unknown	No/Unknown	No/Unknown	No	Within normal limits	Within normal limits	Within normal limits	S0	IA	IA
65	0	0	NGSTC	White	26	90	Right	Single	Biopsy only/No	No/Unknown	No/Unknown	Absent/Unknown	T1	N0	M0	No/Unknown	No/Unknown	No/Unknown	No/Unknown	No/Unknown	No	Within normal limits	Within normal limits	Within normal limits	S0	IA	IA
54	0	0	NGSTC	White	20	40	Right	Single	Biopsy only/No	No/Unknown	No/Unknown	Absent/Unknown	T1	N0	M0	No/Unknown	No/Unknown	No/Unknown	No/Unknown	No/Unknown	No	Within normal limits	Within normal limits	Within normal limits	S0	IA	IA
59	0	0	Seminoma	White	32	68	Right	Married	Biopsy only/No	No/Unknown	No/Unknown	Absent/Unknown	T1	N2	M1b	No/Unknown	No/Unknown	No/Unknown	No/Unknown	No/Unknown	No	Within normal limits	Within normal limits	Within normal limits	S0	IA	IA
59	0	0	NGSTC	Other	46	37	Left	Single	Biopsy only/No	No/Unknown	No/Unknown	Absent/Unknown	T1	N0	M0	No/Unknown	No/Unknown	No/Unknown	No/Unknown	No/Unknown	No	Within normal limits	Within normal limits	Above normal and <1000 ng/ml	S1	IA	IA
67	0	0	NGSTC	White	23	18	Left	Single	Biopsy only/No	No/Unknown	Yes	Present	T1	N2	M0	No/Unknown	No/Unknown	No/Unknown	Yes	No/Unknown	No	1.5 to 10 x N	Above normal and less than 5,000 (mIU/mL)	Above normal and <1000 ng/ml	S2	IIIB	IIIB
65	0	0	NGSTC	White	30	29	Right	Single	Biopsy only/No	No/Unknown	Yes	Absent/Unknown	T1	N0	M0	No/Unknown	No/Unknown	No/Unknown	No/Unknown	No/Unknown	No	Within normal limits	Above normal and less than 5,000 (mIU/mL)	Within normal limits	S2	IS	IS
59	0	0	NGSTC	White	76	25	Right	Married	Biopsy only/No	No/Unknown	No/Unknown	Present	T1	N0	M0	No/Unknown	No/Unknown	No/Unknown	No/Unknown	No/Unknown	No	Within normal limits	Within normal limits	Within normal limits	S0	IB	IB
53	0	0	Seminoma	White	25	30	Right	Married	Biopsy only/No	No/Unknown	Yes	Absent/Unknown	T1	N0	M0	No/Unknown	No/Unknown	No/Unknown	No/Unknown	No/Unknown	No	Within normal limits	Within normal limits	Within normal limits	S0	IA	IA
53	0	0	Seminoma	White	35	59	Right	Single	Biopsy only/No	No/Unknown	No/Unknown	Absent/Unknown	T1	N0	M0	No/Unknown	No/Unknown	No/Unknown	No/Unknown	No/Unknown	No	Within normal limits	Within normal limits	Above normal and <1000 ng/ml	S1	IA	IA
51	0	0	Seminoma	White	31	43	Left	Married	Biopsy only/No	No/Unknown	No/Unknown	Absent/Unknown	T1	N0	M0	No/Unknown	No/Unknown	No/Unknown	No/Unknown	No/Unknown	No	Within normal limits	Within normal limits	Within normal limits	S0	IA	IA
54	0	0	NGSTC	White	30	50	Left	Married	Biopsy only/No	No/Unknown	No/Unknown	Present	T1	N1	M0	No/Unknown	No/Unknown	No/Unknown	No/Unknown	No/Unknown	No	Within normal limits	Within normal limits	Within normal limits	S0	IB	IB
51	0	0	NGSTC	White	26	13	Left	Single	Yes	No/Unknown	Yes	Present	T2	N1	M1b	No/Unknown	No/Unknown	No/Unknown	No/Unknown	No/Unknown	No	1.5 to 10 x N	Above normal and less than 5,000 (mIU/mL)	Within normal limits	S2	IIIC	IIIC
51	0	0	NGSTC	White	25	73	Right	Single	Yes	No/Unknown	No/Unknown	Present	T2	N0	M0	No/Unknown	No/Unknown	No/Unknown	No/Unknown	No/Unknown	No	Within normal limits	Within normal limits	Within normal limits	S0	IB	IB
58	0	0	NGSTC	White	36	64	Right	Married	Biopsy only/No	No/Unknown	Yes	Absent/Unknown	T2	N1	M0	No/Unknown	No/Unknown	No/Unknown	No/Unknown	No/Unknown	No	Within normal limits	Within normal limits	Within normal limits	S0	IIIC	IIIC
51	0	0	NGSTC	White	42	70	Right	Married	Biopsy only/No	No/Unknown	Yes	Absent/Unknown	T3	N3	M0	No/Unknown	No/Unknown	No/Unknown	Yes	No/Unknown	No	1.5 to 10 x N	5,000-50,000 mIU/mL	1000 - 9999 ng/ml	S2	IIIB	IIIB
55	0	0	NGSTC	White	18	11	Left	Single	Biopsy only/No	No/Unknown	No/Unknown	Absent/Unknown	T1	N0	M0	No/Unknown	No/Unknown	No/Unknown	No/Unknown	No/Unknown	No	Within normal limits	Within normal limits	Within normal limits	S0	IA	IA
49	0	0	Seminoma	White	27	70	Left	Married	Biopsy only/No	No/Unknown	No/Unknown	Absent/Unknown	T1	N0	M0	No/Unknown	No/Unknown	No/Unknown	No/Unknown	No/Unknown	No	Within normal limits	Within normal limits	Within normal limits	S0	IA	IA
50	0	0	Seminoma	White	52	13	Left	Married	Biopsy only/No	Yes	No/Unknown	Absent/Unknown	T1	N0	M0	No/Unknown	No/Unknown	No/Unknown	No/Unknown	No/Unknown	No	Less than 1.5 x N	Within normal limits	Within normal limits	S1	IS	IS
49	0	0	NGSTC	White	35	35	Right	Single	Biopsy only/No	No/Unknown	No/Unknown	Absent/Unknown	T1	N0	M0	No/Unknown	No/Unknown	No/Unknown	No/Unknown	No/Unknown	No	Within normal limits	Within normal limits	Within normal limits	S0	IA	IA
50	0	0	NGSTC	White	38	31	Left	Married	Biopsy only/No	No/Unknown	No/Unknown	Absent/Unknown	T1	N0	M0	No/Unknown	No/Unknown	No/Unknown	No/Unknown	No/Unknown	No	Within normal limits	Within normal limits	Within normal limits	S0	IA	IA
3	0	0	Seminoma	White	38	30	Left	Married	Biopsy only/No	No/Unknown	No/Unknown	Absent/Unknown	T1	N2	M0	No/Unknown	No/Unknown	No/Unknown	No/Unknown	No/Unknown	No	Within normal limits	Within normal limits	Within normal limits	S0	IA	IA
55	0	0	NGSTC	White	21	80	Right	Single	Biopsy only/No	No/Unknown	No/Unknown	Absent/Unknown	T1	N3	M1a	No/Unknown	No/Unknown	No/Unknown	No/Unknown	No/Unknown	No	Within normal limits	Within normal limits	Above normal and <1000 ng/ml	S1	IS	IS
54	0	0	NGSTC	White	33	72	Right	Married	Yes	No/Unknown	No/Unknown	Present	T3	N0	M0	No/Unknown	No/Unknown	No/Unknown	No/Unknown	No/Unknown	No	Less than 1.5 x N	Within normal limits	Within normal limits	S1	IIA	IIA
54	0	0	NGSTC	White	23	55	Right	Single	Biopsy only/No	No/Unknown	Yes	Absent/Unknown	T2	N2	M0	No/Unknown	No/Unknown	No/Unknown	No/Unknown	No/Unknown	No	1.5 to 10 x N	Above normal and less than 5,000 (mIU/mL)	Above normal and <1000 ng/ml	S2	IIIB	IIIB
48	0	0	NGSTC	White	24	80	Left	Single	Biopsy only/No	No/Unknown	No/Unknown	Absent/Unknown	T1	N0	M0	No/Unknown	No/Unknown	No/Unknown	No/Unknown	No/Unknown	No	Within normal limits	Within normal limits	Within normal limits	S0	IS	IS
51	0	0	NGSTC	White	27	29	Left	Married	Yes	No/Unknown	Yes	Present	T2	N3	M1b	No/Unknown	No/Unknown	No/Unknown	No/Unknown	No/Unknown	No	Within normal limits	Above normal and less than 5,000 (mIU/mL)	Above normal and <1000 ng/ml	S2	IIIA	IIIA
55	0	0	Seminoma	White	36	111	Left	Married	Biopsy only/No	No/Unknown	No/Unknown	Absent/Unknown	T2	N0	M0	No/Unknown	No/Unknown	No/Unknown	No/Unknown	No/Unknown	No	Within normal limits	Within normal limits	Within normal limits	S0	IA	IA
70	0	0	NGSTC	White	20	150	Left	Other status	Biopsy only/No	No/Unknown	Yes	Present	T1	N0	M0	No/Unknown	No/Unknown	No/Unknown	No/Unknown	No/Unknown	No	Within normal limits	Above normal and less than 5,000 (mIU/mL)	Above normal and <1000 ng/ml	S2	IS	IS
11	0	0	Seminoma	White	40	35	Right	Single	Biopsy only/No	No/Unknown	Yes	Present	T2	N0	M0	No/Unknown	No/Unknown	Yes	No/Unknown	No/Unknown	No	Within normal limits	Within normal limits	Within normal limits	S0	IIIC	IIIC
49	0	0	NGSTC	White	40	42	Left	Married	Biopsy only/No	No/Unknown	Yes	Absent/Unknown	T2	N1	M0	No/Unknown	No/Unknown	No/Unknown	Yes	No/Unknown	No	Less than 1.5 x N	Greater than 50,000 mIU/mL	Within normal limits	S3	IIIC	IIIC
49	0	0	Seminoma	White	32	50	Left	Married	Biopsy only/No	Yes	No/Unknown	Present	T3	N1	M0	No/Unknown	No/Unknown	No/Unknown	No/Unknown	No/Unknown	No	Within normal limits	Within normal limits	Within normal limits	S0	IIA	IIA
52	0	0	Seminoma	White	27	41	Right	Single	Biopsy only/No	No/Unknown	Yes	Present	T2	N0	M1a	No/Unknown	No/Unknown	No/Unknown	No/Unknown	No/Unknown	No	Within normal limits	Within normal limits	Above normal and <1000 ng/ml	S1	IB	IB
53	0	0	NGSTC	White	21	4	Left	Married	Yes	No/Unknown	Yes	Absent/Unknown	T2	N3	M1b	No/Unknown	No/Unknown	No/Unknown	No/Unknown	No/Unknown	No	Within normal limits	elevated after orchiectomy	Above normal and <1000 ng/ml	S1	IIB	IIB
50	0	0	NGSTC	White	29	59	Right	Single	Biopsy only/No	No/Unknown	No/Unknown	Absent/Unknown	T1	N0	M0	No/Unknown	No/Unknown	No/Unknown	No/Unknown	No/Unknown	No	Within normal limits	Within normal limits	Within normal limits	S0	IA	IA
54	0	0	NGSTC	White	24	52	Left	Single	Biopsy only/No	No/Unknown	No/Unknown	Present	T1	N0	M0	No/Unknown	No/Unknown	No/Unknown	No/Unknown	No/Unknown	No	Within normal limits	Within normal limits	Within normal limits	S0	IB	IB
51	0	0	NGSTC	White	47	140	Left	Married	Biopsy only/No	No/Unknown	Yes	Present	T3	N3	M1a	No/Unknown	No/Unknown	No/Unknown	No/Unknown	No/Unknown	No	Within normal limits	Above normal and less than 5,000 (mIU/mL)	Above normal and <1000 ng/ml	S2	IIIA	IIIA
56	0	0	Seminoma	White	41	80	Left	Single	Biopsy only/No	No/Unknown	No/Unknown	Absent/Unknown	T1	N0	M0	No/Unknown	No/Unknown	No/Unknown	No/Unknown	No/Unknown	No	Within normal limits	Within normal limits	Within normal limits	S0	IA	IA
49	0	0	Seminoma	White	34	45	Left	Married	Biopsy only/No	No/Unknown	Yes	Present	T4	N0	M0	No/Unknown	No/Unknown	No/Unknown	No/Unknown	No/Unknown	No	Less than 1.5 x N	Within normal limits	Within normal limits	S1	IS	IS
6	0	0	Seminoma	White	48	55	Right	Married	Biopsy only/No	No/Unknown	No/Unknown	Absent/Unknown	T1	N0	M0	No/Unknown	No/Unknown	No/Unknown	No/Unknown	No/Unknown	No	Within normal limits	Within normal limits	Within normal limits	S0	Blank(s)	Blank(s)
23	0	0	NGSTC	White	21	55	Left	Married	Yes	No/Unknown	Yes	Present	T1	N0	M0	No/Unknown	No/Unknown	No/Unknown	No/Unknown	No/Unknown	No	Less than 1.5 x N	Above normal and less than 5,000 (mIU/mL)	Above normal and <1000 ng/ml	S2	Blank(s)	Blank(s)
17	0	0	Seminoma	White	40	36	Left	Other status	Biopsy only/No	Yes	No/Unknown	Absent/Unknown	T2	N0	M0	No/Unknown	No/Unknown	No/Unknown	No/Unknown	No/Unknown	No	Within normal limits	Within normal limits	Within normal limits	S0	Blank(s)	Blank(s)
23	0	0	Seminoma	White	32	47	Right	Single	Biopsy only/No	No/Unknown	Yes	Absent/Unknown	T1	N0	M0	No/Unknown	No/Unknown	No/Unknown	No/Unknown	No/Unknown	No	Within normal limits	Within normal limits	Within normal limits	S0	Blank(s)	Blank(s)
22	0	0	NGSTC	White	39	86	Left	Other status	Biopsy only/No	No/Unknown	Yes	Absent/Unknown	T1	N0	M0	No/Unknown	No/Unknown	No/Unknown	No/Unknown	No/Unknown	No	Within normal limits	Within normal limits	Above normal and <1000 ng/ml	S1	Blank(s)	Blank(s)
17	1	1	NGSTC	White	24	100	Left	Married	Biopsy only/No	No/Unknown	Yes	Present	T1	N0	M0	No/Unknown	No/Unknown	Yes	Yes	No/Unknown	No	1.5 to 10 x N	Greater than 50,000 mIU/mL	1000 - 9999 ng/ml	S3	Blank(s)	Blank(s)
17	0	0	NGSTC	White	56	105	Left	Married	Biopsy only/No	No/Unknown	Yes	Present	T1	N0	M1b	No/Unknown	No/Unknown	No/Unknown	Yes	No/Unknown	Yes	Within normal limits	Greater than 50,000 mIU/mL	Within normal limits	S3	Blank(s)	Blank(s)
13	0	0	Seminoma	White	41	30	Left	Single	Biopsy only/No	No/Unknown	No/Unknown	Absent/Unknown	T2	N0	M0	No/Unknown	No/Unknown	No/Unknown	No/Unknown	No/Unknown	No	Within normal limits	Within normal limits	Within normal limits	S0	Blank(s)	Blank(s)
23	0	0	Seminoma	White	33	140	Right	Married	Biopsy only/No	No/Unknown	No/Unknown	Absent/Unknown	T1	N0	M0	No/Unknown	No/Unknown	No/Unknown	No/Unknown	No/Unknown	No	Within normal limits	Within normal limits	Within normal limits	S0	Blank(s)	Blank(s)
16	0	0	Seminoma	White	27	52	Right	Single	Biopsy only/No	No/Unknown	Yes	Absent/Unknown	T2	N1	M1b	No/Unknown	No/Unknown	No/Unknown	No/Unknown	No/Unknown	No	Within normal limits	Within normal limits	Within normal limits	S0	Blank(s)	Blank(s)
16	0	0	NGSTC	White	22	10	Left	Single	Biopsy only/No	No/Unknown	No/Unknown	Absent/Unknown	T3	N0	M0	No/Unknown	No/Unknown	No/Unknown	No/Unknown	No/Unknown	No	Within normal limits	Within normal limits	Within normal limits	S0	Blank(s)	Blank(s)
10	0	0	NGSTC	Other	19	51	Right	Single	Biopsy only/No	No/Unknown	Yes	Present	T2	N0	M0	No/Unknown	No/Unknown	No/Unknown	Yes	No/Unknown	No	Within normal limits	Within normal limits	Above normal and <1000 ng/ml	S1	Blank(s)	Blank(s)
11	0	0	NGSTC	White	22	45	Left	Single	Biopsy only/No	No/Unknown	Yes	Present	T2	N0	M0	No/Unknown	No/Unknown	No/Unknown	No/Unknown	No/Unknown	No	Within normal limits	Above normal and less than 5,000 (mIU/mL)	Above normal and <1000 ng/ml	S2	Blank(s)	Blank(s)
9	0	0	Seminoma	White	29	52	Right	Married	Biopsy only/No	No/Unknown	No/Unknown	Present	T1	N0	M0	No/Unknown	No/Unknown	No/Unknown	No/Unknown	No/Unknown	No	Within normal limits	Within normal limits	Within normal limits	S0	Blank(s)	Blank(s)
22	0	0	NGSTC	White	20	60	Left	Single	Biopsy only/No	No/Unknown	Yes	Present	T1	N0	M0	No/Unknown	No/Unknown	No/Unknown	No/Unknown	No/Unknown	No	Within normal limits	Within normal limits	Within normal limits	S0	Blank(s)	Blank(s)
18	0	0	Seminoma	White	40	20	Left	Married	Biopsy only/No	No/Unknown	No/Unknown	Absent/Unknown	T1	N0	M0	No/Unknown	No/Unknown	No/Unknown	No/Unknown	No/Unknown	No	Within normal limits	Within normal limits	Within normal limits	S0	Blank(s)	Blank(s)
23	0	0	NGSTC	White	41	41	Right	Married	Biopsy only/No	No/Unknown	No/Unknown	Present	T1	N0	M0	No/Unknown	No/Unknown	No/Unknown	No/Unknown	No/Unknown	No	Within normal limits	Within normal limits	Within normal limits	S0	Blank(s)	Blank(s)
19	0	0	Seminoma	White	47	65	Right	Married	Biopsy only/No	No/Unknown	No/Unknown	Absent/Unknown	T1	N0	M0	No/Unknown	No/Unknown	No/Unknown	No/Unknown	No/Unknown	No	Within normal limits	Within normal limits	Within normal limits	S0	Blank(s)	Blank(s)
14	0	0	Seminoma	White	34	30	Right	Married	Biopsy only/No	No/Unknown	No/Unknown	Absent/Unknown	T3	N0	M0	No/Unknown	No/Unknown	No/Unknown	No/Unknown	No/Unknown	No	Within normal limits	Within normal limits	Within normal limits	S0	Blank(s)	Blank(s)
21	0	0	NGSTC	White	22	18	Right	Married	Biopsy only/No	No/Unknown	No/Unknown	Absent/Unknown	T2	N1	M0	No/Unknown	No/Unknown	No/Unknown	No/Unknown	No/Unknown	No	Within normal limits	Within normal limits	Within normal limits	S0	Blank(s)	Blank(s)
21	0	0	NGSTC	White	22	150	Left	Single	Biopsy only/No	No/Unknown	Yes	Present	T1	N1	M0	No/Unknown	No/Unknown	No/Unknown	No/Unknown	No/Unknown	No	elevated after orchiectomy	Above normal and less than 5,000 (mIU/mL)	Above normal and <1000 ng/ml	S2	Blank(s)	Blank(s)
6	1	0	Seminoma	White	38	65	Left	Single	Biopsy only/No	No/Unknown	Yes	Present	T1	N0	M0	No/Unknown	No/Unknown	Yes	Yes	No/Unknown	No	Greater than 10 x N	Above normal and less than 5,000 (mIU/mL)	Within normal limits	S3	Blank(s)	Blank(s)
15	0	0	Seminoma	White	40	103	Right	Married	Biopsy only/No	No/Unknown	No/Unknown	Absent/Unknown	T1	N0	M0	No/Unknown	No/Unknown	No/Unknown	No/Unknown	No/Unknown	No	Within normal limits	Within normal limits	Within normal limits	S0	Blank(s)	Blank(s)
14	0	0	Seminoma	White	19	91	Right	Single	Biopsy only/No	No/Unknown	No/Unknown	Absent/Unknown	T1	N0	M0	No/Unknown	No/Unknown	No/Unknown	No/Unknown	No/Unknown	No	Within normal limits	Within normal limits	Within normal limits	S0	Blank(s)	Blank(s)
14	0	0	Seminoma	White	22	65	Right	Single	Biopsy only/No	No/Unknown	No/Unknown	Absent/Unknown	T2	N0	M0	No/Unknown	No/Unknown	No/Unknown	No/Unknown	No/Unknown	No	Within normal limits	Within normal limits	Within normal limits	S0	Blank(s)	Blank(s)
19	0	0	Seminoma	White	26	57	Right	Married	Biopsy only/No	No/Unknown	Yes	Absent/Unknown	T1	N0	M0	No/Unknown	No/Unknown	No/Unknown	No/Unknown	Yes	No	Within normal limits	Within normal limits	Within normal limits	S0	Blank(s)	Blank(s)
17	0	0	NGSTC	White	25	15	Left	Married	Yes	No/Unknown	Yes	Absent/Unknown	T1	N0	M0	No/Unknown	No/Unknown	No/Unknown	Yes	No/Unknown	No	1.5 to 10 x N	Above normal and less than 5,000 (mIU/mL)	Above normal and <1000 ng/ml	S2	Blank(s)	Blank(s)
20	0	0	Seminoma	White	21	50	Left	Single	Biopsy only/No	No/Unknown	No/Unknown	Absent/Unknown	T1	N0	M0	No/Unknown	No/Unknown	No/Unknown	No/Unknown	No/Unknown	No	Within normal limits	Within normal limits	Within normal limits	S0	Blank(s)	Blank(s)
8	0	0	Seminoma	White	37	90	Right	Married	Biopsy only/No	No/Unknown	No/Unknown	Absent/Unknown	T2	N0	M0	No/Unknown	No/Unknown	No/Unknown	No/Unknown	No/Unknown	No	Within normal limits	Within normal limits	Within normal limits	S0	Blank(s)	Blank(s)
7	1	1	NGSTC	White	36	17	Left	Other status	Biopsy only/No	No/Unknown	No/Unknown	Absent/Unknown	T1	N0	M0	No/Unknown	No/Unknown	No/Unknown	No/Unknown	No/Unknown	No	Within normal limits	Within normal limits	Within normal limits	S0	Blank(s)	Blank(s)
9	0	0	Seminoma	White	27	35	Right	Single	Biopsy only/No	Yes	No/Unknown	Absent/Unknown	T1	N0	M0	No/Unknown	No/Unknown	No/Unknown	No/Unknown	No/Unknown	No	Within normal limits	Within normal limits	Within normal limits	S0	Blank(s)	Blank(s)
13	0	0	Seminoma	White	28	40	Left	Single	Biopsy only/No	No/Unknown	No/Unknown	Absent/Unknown	T1	N0	M0	No/Unknown	No/Unknown	No/Unknown	No/Unknown	No/Unknown	No	Within normal limits	Within normal limits	Within normal limits	S0	Blank(s)	Blank(s)
15	0	0	Seminoma	White	50	18	Right	Married	Biopsy only/No	No/Unknown	Yes	Absent/Unknown	T1	N0	M0	No/Unknown	No/Unknown	No/Unknown	No/Unknown	No/Unknown	No	Within normal limits	Within normal limits	Within normal limits	S0	Blank(s)	Blank(s)
17	0	0	Seminoma	White	58	35	Right	Married	Biopsy only/No	No/Unknown	No/Unknown	Absent/Unknown	T1	N0	M0	No/Unknown	No/Unknown	No/Unknown	No/Unknown	No/Unknown	No	Within normal limits	Within normal limits	Within normal limits	S0	Blank(s)	Blank(s)
17	0	0	NGSTC	White	26	50	Right	Single	Yes	No/Unknown	Yes	Absent/Unknown	T1	N0	M0	No/Unknown	No/Unknown	No/Unknown	No/Unknown	No/Unknown	No	Within normal limits	elevated after orchiectomy	Above normal and <1000 ng/ml	S1	Blank(s)	Blank(s)
6	0	0	Seminoma	White	28	11	Right	Married	Biopsy only/No	No/Unknown	No/Unknown	Absent/Unknown	T2	N0	M0	No/Unknown	No/Unknown	No/Unknown	No/Unknown	No/Unknown	No	Within normal limits	Within normal limits	Within normal limits	S0	Blank(s)	Blank(s)
5	0	0	NGSTC	White	31	7	Left	Married	Yes	No/Unknown	Yes	Absent/Unknown	T2	N1	M0	No/Unknown	No/Unknown	No/Unknown	Yes	Yes	No	1.5 to 10 x N	Within normal limits	Within normal limits	S2	Blank(s)	Blank(s)
5	0	0	Seminoma	White	29	80	Left	Married	Biopsy only/No	No/Unknown	No/Unknown	Absent/Unknown	T1	N0	M0	No/Unknown	No/Unknown	No/Unknown	No/Unknown	No/Unknown	No	Within normal limits	Within normal limits	Within normal limits	S0	Blank(s)	Blank(s)
12	0	0	Seminoma	White	35	65	Left	Married	Biopsy only/No	No/Unknown	No/Unknown	Absent/Unknown	T1	N0	M0	No/Unknown	No/Unknown	No/Unknown	No/Unknown	No/Unknown	No	Within normal limits	Within normal limits	Within normal limits	S0	Blank(s)	Blank(s)
21	0	0	NGSTC	White	23	53	Left	Single	Yes	No/Unknown	Yes	Absent/Unknown	T1	N1	M0	No/Unknown	No/Unknown	No/Unknown	No/Unknown	No/Unknown	No	Within normal limits	Within normal limits	Within normal limits	S0	Blank(s)	Blank(s)
13	0	0	NGSTC	White	41	85	Left	Married	Biopsy only/No	No/Unknown	No/Unknown	Present	T1	N0	M0	No/Unknown	No/Unknown	No/Unknown	No/Unknown	No/Unknown	No	Within normal limits	Within normal limits	Within normal limits	S0	Blank(s)	Blank(s)
12	0	0	Seminoma	White	38	68	Left	Married	Biopsy only/No	No/Unknown	No/Unknown	Absent/Unknown	T3	N0	M0	No/Unknown	No/Unknown	No/Unknown	No/Unknown	No/Unknown	No	Within normal limits	Within normal limits	Within normal limits	S0	Blank(s)	Blank(s)
8	0	0	NGSTC	Other	17	42	Right	Single	Biopsy only/No	No/Unknown	No/Unknown	Absent/Unknown	T1	N0	M0	No/Unknown	No/Unknown	No/Unknown	No/Unknown	No/Unknown	No	Within normal limits	Above normal and less than 5,000 (mIU/mL)	Within normal limits	S2	Blank(s)	Blank(s)
23	0	0	NGSTC	White	40	50	Right	Married	Yes	No/Unknown	No/Unknown	Present	T1	N0	M0	No/Unknown	No/Unknown	No/Unknown	No/Unknown	No/Unknown	No	Within normal limits	Within normal limits	Within normal limits	S0	Blank(s)	Blank(s)
20	0	0	Seminoma	White	32	25	Left	Other status	Biopsy only/No	No/Unknown	No/Unknown	Absent/Unknown	T1	N1	M0	No/Unknown	No/Unknown	No/Unknown	No/Unknown	No/Unknown	No	Within normal limits	Within normal limits	Within normal limits	S0	Blank(s)	Blank(s)
20	0	0	NGSTC	White	27	60	Right	Single	Biopsy only/No	No/Unknown	No/Unknown	Present	T1	N0	M0	No/Unknown	No/Unknown	No/Unknown	No/Unknown	No/Unknown	No	Within normal limits	Within normal limits	Within normal limits	S0	Blank(s)	Blank(s)
19	0	0	Seminoma	White	38	75	Left	Married	Biopsy only/No	No/Unknown	No/Unknown	Absent/Unknown	T3	N1	M1b	No/Unknown	No/Unknown	No/Unknown	No/Unknown	No/Unknown	No	Within normal limits	Within normal limits	Within normal limits	S0	Blank(s)	Blank(s)
12	0	0	NGSTC	White	29	21	Left	Married	Biopsy only/No	No/Unknown	Yes	Absent/Unknown	T1	N2	M0	No/Unknown	No/Unknown	No/Unknown	No/Unknown	No/Unknown	No	Within normal limits	Above normal and less than 5,000 (mIU/mL)	Within normal limits	S2	Blank(s)	Blank(s)
13	0	0	NGSTC	White	39	24	Right	Married	Biopsy only/No	No/Unknown	Yes	Absent/Unknown	T1	N0	M0	No/Unknown	No/Unknown	No/Unknown	No/Unknown	No/Unknown	No	Within normal limits	Above normal and less than 5,000 (mIU/mL)	Within normal limits	S2	Blank(s)	Blank(s)
17	0	0	NGSTC	White	41	35	Right	Married	Yes	No/Unknown	No/Unknown	Absent/Unknown	T1	N2	M0	No/Unknown	No/Unknown	No/Unknown	No/Unknown	No/Unknown	No	Within normal limits	Within normal limits	Within normal limits	S0	Blank(s)	Blank(s)
7	0	0	NGSTC	White	41	20	Left	Married	Yes	No/Unknown	No/Unknown	Absent/Unknown	T1	N0	M0	No/Unknown	No/Unknown	No/Unknown	No/Unknown	No/Unknown	No	Within normal limits	Within normal limits	Above normal and <1000 ng/ml	S1	Blank(s)	Blank(s)
8	1	1	NGSTC	White	32	50	Right	Married	Biopsy only/No	No/Unknown	Yes	Present	T1	N3	M0	No/Unknown	No/Unknown	No/Unknown	Yes	No/Unknown	No	Less than 1.5 x N	Within normal limits	Above normal and <1000 ng/ml	S1	Blank(s)	Blank(s)
21	0	0	Seminoma	White	42	22	Left	Married	Biopsy only/No	No/Unknown	No/Unknown	Absent/Unknown	T2	N0	M0	No/Unknown	No/Unknown	No/Unknown	No/Unknown	No/Unknown	No	Within normal limits	Within normal limits	Within normal limits	S0	Blank(s)	Blank(s)
10	0	0	Seminoma	Other	37	25	Right	Single	Biopsy only/No	No/Unknown	No/Unknown	Absent/Unknown	T3	N0	M1a	No/Unknown	No/Unknown	No/Unknown	No/Unknown	No/Unknown	No	Within normal limits	Within normal limits	Within normal limits	S0	Blank(s)	Blank(s)
11	0	0	Seminoma	White	25	13	Right	Single	Biopsy only/No	No/Unknown	No/Unknown	Absent/Unknown	T2	N0	M0	No/Unknown	No/Unknown	No/Unknown	No/Unknown	No/Unknown	No	Less than 1.5 x N	5,000-50,000 mIU/mL	1000 - 9999 ng/ml	S2	Blank(s)	Blank(s)
15	0	0	NGSTC	White	34	40	Left	Other status	Biopsy only/No	No/Unknown	No/Unknown	Absent/Unknown	T1	N0	M0	No/Unknown	No/Unknown	No/Unknown	No/Unknown	No/Unknown	No	Within normal limits	Within normal limits	Above normal and <1000 ng/ml	S1	Blank(s)	Blank(s)
3	0	0	NGSTC	White	19	39	Right	Single	Biopsy only/No	No/Unknown	No/Unknown	Absent/Unknown	T1	N0	M0	No/Unknown	No/Unknown	No/Unknown	No/Unknown	No/Unknown	No	Within normal limits	Within normal limits	Within normal limits	S0	Blank(s)	Blank(s)
11	0	0	NGSTC	White	23	25	Left	Married	Biopsy only/No	No/Unknown	Yes	Absent/Unknown	T1	N0	M0	No/Unknown	No/Unknown	No/Unknown	No/Unknown	No/Unknown	No	Less than 1.5 x N	Within normal limits	Within normal limits	S1	Blank(s)	Blank(s)
20	0	0	Seminoma	White	52	38	Left	Single	Biopsy only/No	No/Unknown	No/Unknown	Absent/Unknown	T1	N1	M0	No/Unknown	No/Unknown	No/Unknown	No/Unknown	No/Unknown	No	1.5 to 10 x N	Above normal and less than 5,000 (mIU/mL)	Within normal limits	S2	Blank(s)	Blank(s)
11	0	0	Seminoma	White	30	32	Right	Married	Biopsy only/No	No/Unknown	Yes	Absent/Unknown	T1	N0	M0	No/Unknown	No/Unknown	No/Unknown	No/Unknown	No/Unknown	No	Within normal limits	Within normal limits	Within normal limits	S0	Blank(s)	Blank(s)
10	0	0	Seminoma	White	29	50	Right	Single	Biopsy only/No	No/Unknown	Yes	Absent/Unknown	T1	N0	M0	No/Unknown	No/Unknown	No/Unknown	No/Unknown	No/Unknown	No	Within normal limits	Within normal limits	Within normal limits	S0	Blank(s)	Blank(s)
11	0	0	Seminoma	White	31	25	Left	Married	Biopsy only/No	Yes	No/Unknown	Absent/Unknown	T1	N0	M0	No/Unknown	No/Unknown	No/Unknown	No/Unknown	No/Unknown	No	Within normal limits	Within normal limits	Within normal limits	S0	Blank(s)	Blank(s)
8	0	0	NGSTC	White	21	110	Right	Single	Biopsy only/No	No/Unknown	Yes	Present	T1	N0	M0	No/Unknown	No/Unknown	No/Unknown	Yes	No/Unknown	No	Within normal limits	Within normal limits	Within normal limits	S0	Blank(s)	Blank(s)
3	0	0	NGSTC	White	31	20	Right	Single	Biopsy only/No	No/Unknown	No/Unknown	Absent/Unknown	T2	N0	M1a	No/Unknown	No/Unknown	No/Unknown	No/Unknown	No/Unknown	No	Within normal limits	Within normal limits	Above normal and <1000 ng/ml	S1	Blank(s)	Blank(s)
2	0	0	Seminoma	Other	26	60	Right	Married	Biopsy only/No	No/Unknown	No/Unknown	Absent/Unknown	T1	N0	M0	No/Unknown	No/Unknown	No/Unknown	No/Unknown	No/Unknown	No	Within normal limits	Within normal limits	Within normal limits	S0	Blank(s)	Blank(s)
12	0	0	NGSTC	Other	33	19	Right	Single	Biopsy only/No	No/Unknown	No/Unknown	Present	T2	N0	M0	No/Unknown	No/Unknown	No/Unknown	No/Unknown	No/Unknown	No	Within normal limits	Within normal limits	Within normal limits	S0	Blank(s)	Blank(s)
11	0	0	NGSTC	White	28	22	Left	Single	Biopsy only/No	No/Unknown	No/Unknown	Absent/Unknown	T1	N0	M0	No/Unknown	No/Unknown	No/Unknown	No/Unknown	No/Unknown	No	Within normal limits	Within normal limits	Above normal and <1000 ng/ml	S1	Blank(s)	Blank(s)
11	0	0	NGSTC	White	18	118	Left	Single	Biopsy only/No	No/Unknown	Yes	Present	T1	N2	M0	No/Unknown	No/Unknown	No/Unknown	Yes	No/Unknown	No	1.5 to 10 x N	Above normal and less than 5,000 (mIU/mL)	Above normal and <1000 ng/ml	S2	Blank(s)	Blank(s)
8	0	0	NGSTC	White	26	50	Right	Single	Biopsy only/No	No/Unknown	Yes	Absent/Unknown	T3	N0	M1b	No/Unknown	No/Unknown	No/Unknown	Yes	No/Unknown	Yes	Within normal limits	Within normal limits	Within normal limits	S0	Blank(s)	Blank(s)
5	0	0	NGSTC	White	24	50	Left	Single	Biopsy only/No	No/Unknown	Yes	Present	T1	N0	M0	No/Unknown	No/Unknown	No/Unknown	No/Unknown	No/Unknown	No	Within normal limits	Above normal and less than 5,000 (mIU/mL)	Within normal limits	S2	Blank(s)	Blank(s)
7	0	0	Seminoma	White	36	90	Right	Single	Biopsy only/No	No/Unknown	Yes	Absent/Unknown	T1	N1	M0	No/Unknown	No/Unknown	No/Unknown	No/Unknown	No/Unknown	No	1.5 to 10 x N	Within normal limits	Within normal limits	S2	Blank(s)	Blank(s)
4	0	0	Seminoma	White	37	35	Left	Married	Biopsy only/No	No/Unknown	No/Unknown	Absent/Unknown	T1	N0	M0	No/Unknown	No/Unknown	No/Unknown	No/Unknown	No/Unknown	No	Within normal limits	Within normal limits	Within normal limits	S0	Blank(s)	Blank(s)
5	0	0	NGSTC	White	20	58	Left	Married	Biopsy only/No	No/Unknown	No/Unknown	Absent/Unknown	T1	N0	M0	No/Unknown	No/Unknown	No/Unknown	No/Unknown	No/Unknown	No	Within normal limits	Within normal limits	Within normal limits	S0	Blank(s)	Blank(s)
5	0	0	Seminoma	Other	25	80	Right	Single	Biopsy only/No	No/Unknown	No/Unknown	Absent/Unknown	T2	N0	M0	No/Unknown	No/Unknown	No/Unknown	No/Unknown	No/Unknown	No	Less than 1.5 x N	Within normal limits	Within normal limits	S1	Blank(s)	Blank(s)
4	0	0	NGSTC	White	23	27	Left	Married	Biopsy only/No	No/Unknown	Yes	Present	T1	N0	M0	No/Unknown	No/Unknown	No/Unknown	No/Unknown	No/Unknown	No	Less than 1.5 x N	5,000-50,000 mIU/mL	Above normal and <1000 ng/ml	S1	Blank(s)	Blank(s)
22	0	0	NGSTC	White	30	28	Left	Single	Biopsy only/No	No/Unknown	No/Unknown	Absent/Unknown	T1	N0	M0	No/Unknown	No/Unknown	No/Unknown	No/Unknown	No/Unknown	No	Within normal limits	Within normal limits	Above normal and <1000 ng/ml	S1	Blank(s)	Blank(s)
8	0	0	Seminoma	White	42	50	Left	Married	Biopsy only/No	No/Unknown	No/Unknown	Absent/Unknown	T1	N0	M0	No/Unknown	No/Unknown	No/Unknown	No/Unknown	No/Unknown	No	Within normal limits	Within normal limits	Within normal limits	S0	Blank(s)	Blank(s)
13	0	0	NGSTC	White	29	38	Right	Single	Biopsy only/No	No/Unknown	No/Unknown	Present	T2	N0	M0	No/Unknown	No/Unknown	No/Unknown	No/Unknown	No/Unknown	No	Within normal limits	Within normal limits	Above normal and <1000 ng/ml	S1	Blank(s)	Blank(s)
4	0	0	NGSTC	White	28	24	Left	Married	Biopsy only/No	No/Unknown	No/Unknown	Absent/Unknown	T1	N0	M0	No/Unknown	No/Unknown	No/Unknown	No/Unknown	No/Unknown	No	Within normal limits	Within normal limits	Within normal limits	S0	Blank(s)	Blank(s)
4	0	0	Seminoma	White	36	55	Right	Married	Biopsy only/No	No/Unknown	No/Unknown	Absent/Unknown	T2	N0	M0	No/Unknown	No/Unknown	No/Unknown	No/Unknown	No/Unknown	No	Within normal limits	Within normal limits	Within normal limits	S0	Blank(s)	Blank(s)
3	0	0	NGSTC	White	28	56	Right	Married	Biopsy only/No	No/Unknown	No/Unknown	Absent/Unknown	T2	N1	M0	No/Unknown	No/Unknown	No/Unknown	No/Unknown	No/Unknown	No	Within normal limits	Within normal limits	Within normal limits	S0	Blank(s)	Blank(s)
6	0	0	Seminoma	White	33	35	Right	Married	Biopsy only/No	No/Unknown	No/Unknown	Absent/Unknown	T3	N0	M0	No/Unknown	No/Unknown	No/Unknown	No/Unknown	No/Unknown	No	Within normal limits	Within normal limits	Within normal limits	S0	Blank(s)	Blank(s)
4	0	0	NGSTC	White	45	22	Right	Single	Biopsy only/No	No/Unknown	No/Unknown	Absent/Unknown	T2	N0	M0	No/Unknown	No/Unknown	No/Unknown	No/Unknown	No/Unknown	No	1.5 to 10 x N	Within normal limits	Within normal limits	S2	Blank(s)	Blank(s)
4	0	0	NGSTC	White	51	10	Left	Other status	Biopsy only/No	No/Unknown	No/Unknown	Absent/Unknown	T1	N0	M1b	No/Unknown	No/Unknown	No/Unknown	No/Unknown	No/Unknown	No	Within normal limits	Within normal limits	1000 - 9999 ng/ml	S2	Blank(s)	Blank(s)
1	0	0	NGSTC	White	23	41	Right	Single	Biopsy only/No	No/Unknown	No/Unknown	Absent/Unknown	T2	N0	M0	No/Unknown	No/Unknown	No/Unknown	No/Unknown	No/Unknown	No	Within normal limits	Within normal limits	Above normal and <1000 ng/ml	S1	Blank(s)	Blank(s)
2	0	0	Seminoma	White	40	12	Right	Married	Biopsy only/No	No/Unknown	No/Unknown	Absent/Unknown	T1	N0	M0	No/Unknown	No/Unknown	No/Unknown	No/Unknown	No/Unknown	No	Within normal limits	Within normal limits	Within normal limits	S0	Blank(s)	Blank(s)
5	0	0	NGSTC	White	23	55	Right	Single	Biopsy only/No	No/Unknown	Yes	Absent/Unknown	T2	N0	M0	No/Unknown	No/Unknown	No/Unknown	No/Unknown	No/Unknown	No	Less than 1.5 x N	Above normal and less than 5,000 (mIU/mL)	1000 - 9999 ng/ml	S2	Blank(s)	Blank(s)
3	0	0	NGSTC	White	25	33	Right	Other status	Biopsy only/No	No/Unknown	Yes	Present	T2	N1	M0	No/Unknown	No/Unknown	No/Unknown	No/Unknown	No/Unknown	No	Within normal limits	Above normal and less than 5,000 (mIU/mL)	Within normal limits	S2	Blank(s)	Blank(s)
3	0	0	Seminoma	White	31	40	Left	Married	Biopsy only/No	Yes	No/Unknown	Present	T2	N0	M0	No/Unknown	No/Unknown	No/Unknown	No/Unknown	No/Unknown	No	Within normal limits	Within normal limits	Within normal limits	S0	Blank(s)	Blank(s)
2	0	0	Seminoma	White	45	52	Left	Married	Biopsy only/No	No/Unknown	No/Unknown	Absent/Unknown	T2	N0	M0	No/Unknown	No/Unknown	No/Unknown	No/Unknown	No/Unknown	No	Within normal limits	Within normal limits	Within normal limits	S0	Blank(s)	Blank(s)
118	0	0	NGSTC	White	44	42	Left	Married	Biopsy only/No	No/Unknown	No/Unknown	Absent/Unknown	T1	N1	M1b	No/Unknown	No/Unknown	No/Unknown	No/Unknown	No/Unknown	No	Within normal limits	Within normal limits	Above normal and <1000 ng/ml	S1	IS	IS
114	0	0	Seminoma	White	30	19	Right	Single	Biopsy only/No	Yes	No/Unknown	Absent/Unknown	T1	N0	M0	No/Unknown	No/Unknown	No/Unknown	No/Unknown	No/Unknown	No	Within normal limits	Within normal limits	Within normal limits	S0	IIA	IIA
105	0	0	Seminoma	White	38	40	Right	Married	Biopsy only/No	No/Unknown	Yes	Absent/Unknown	T1	N0	M1a	No/Unknown	No/Unknown	No/Unknown	No/Unknown	No/Unknown	No	Within normal limits	Within normal limits	Within normal limits	S0	IA	IA
107	0	0	Seminoma	White	49	40	Left	Married	Biopsy only/No	No/Unknown	Yes	Present	T3	N1	M1a	No/Unknown	No/Unknown	No/Unknown	No/Unknown	No/Unknown	No	Within normal limits	Within normal limits	Within normal limits	S0	IB	IB
102	0	0	NGSTC	White	40	18	Right	Married	Biopsy only/No	No/Unknown	Yes	Present	T1	N0	M1a	No/Unknown	No/Unknown	No/Unknown	No/Unknown	No/Unknown	No	1.5 to 10 x N	Above normal and less than 5,000 (mIU/mL)	Within normal limits	S2	IIIC	IIIC
105	0	0	NGSTC	White	35	20	Left	Married	Biopsy only/No	No/Unknown	Yes	Present	T1	N0	M0	No/Unknown	No/Unknown	No/Unknown	No/Unknown	No/Unknown	No	Within normal limits	Within normal limits	Above normal and <1000 ng/ml	S1	IB	IB
102	0	0	Seminoma	Black	42	20	Right	Single	Biopsy only/No	No/Unknown	No/Unknown	Absent/Unknown	T1	N0	M0	No/Unknown	No/Unknown	No/Unknown	No/Unknown	No/Unknown	No	Within normal limits	Within normal limits	Within normal limits	S0	IA	IA
104	0	0	NGSTC	Black	39	102	Right	Married	Yes	No/Unknown	No/Unknown	Absent/Unknown	T1	N0	M0	No/Unknown	No/Unknown	No/Unknown	No/Unknown	No/Unknown	No	Within normal limits	Within normal limits	Within normal limits	S0	IA	IA
9	0	0	Seminoma	White	32	31	Left	Single	Yes	No/Unknown	Yes	Present	T1	N2	M1a	No/Unknown	No/Unknown	No/Unknown	Yes	No/Unknown	No	Less than 1.5 x N	Within normal limits	Within normal limits	S1	IIIA	IIIA
107	0	0	NGSTC	White	16	25	Left	Single	Biopsy only/No	No/Unknown	Yes	Absent/Unknown	T2	N3	M0	No/Unknown	No/Unknown	No/Unknown	No/Unknown	No/Unknown	No	elevated after orchiectomy	Above normal and less than 5,000 (mIU/mL)	1000 - 9999 ng/ml	S2	IS	IS
98	0	0	NGSTC	White	28	60	Left	Single	Yes	No/Unknown	Yes	Absent/Unknown	T1	N0	M0	No/Unknown	No/Unknown	No/Unknown	No/Unknown	No/Unknown	No	Within normal limits	Within normal limits	Within normal limits	S0	IA	IA
95	0	0	Seminoma	White	42	35	Right	Married	Biopsy only/No	Yes	No/Unknown	Present	T1	N0	M0	No/Unknown	No/Unknown	No/Unknown	No/Unknown	No/Unknown	No	Within normal limits	Within normal limits	Within normal limits	S0	IB	IB
97	0	0	NGSTC	White	21	13	Left	Single	Yes	No/Unknown	No/Unknown	Absent/Unknown	T1	N0	M0	No/Unknown	No/Unknown	No/Unknown	No/Unknown	No/Unknown	No	Within normal limits	Within normal limits	Within normal limits	S0	IA	IA
96	0	0	Seminoma	White	47	70	Right	Single	Biopsy only/No	No/Unknown	No/Unknown	Present	T2	N0	M0	No/Unknown	No/Unknown	No/Unknown	No/Unknown	No/Unknown	No	Within normal limits	Within normal limits	Within normal limits	S0	IB	IB
107	0	0	Seminoma	Black	25	9	Right	Single	Biopsy only/No	No/Unknown	Yes	Absent/Unknown	T1	N0	M0	No/Unknown	No/Unknown	No/Unknown	No/Unknown	No/Unknown	No	1.5 to 10 x N	Within normal limits	Within normal limits	S2	IS	IS
70	1	1	Seminoma	Black	50	75	Right	Married	Biopsy only/No	No/Unknown	Yes	Absent/Unknown	T2	N0	M1a	No/Unknown	No/Unknown	No/Unknown	No/Unknown	No/Unknown	No	Within normal limits	Within normal limits	Within normal limits	S0	IA	IA
94	0	0	NGSTC	White	42	82	Right	Single	Biopsy only/No	No/Unknown	Yes	Present	T2	N0	M1a	No/Unknown	No/Unknown	No/Unknown	Yes	No/Unknown	No	Within normal limits	Within normal limits	Within normal limits	S0	IIIA	IIIA
93	0	0	Seminoma	White	48	28	Right	Married	Biopsy only/No	Yes	No/Unknown	Absent/Unknown	T2	N0	M0	No/Unknown	No/Unknown	No/Unknown	No/Unknown	No/Unknown	No	Within normal limits	Within normal limits	Within normal limits	S0	IIA	IIA
93	0	0	Seminoma	White	51	10	Left	Married	Biopsy only/No	No/Unknown	No/Unknown	Absent/Unknown	T1	N0	M0	No/Unknown	No/Unknown	No/Unknown	No/Unknown	No/Unknown	No	Within normal limits	Within normal limits	Within normal limits	S0	IA	IA
52	0	0	Seminoma	White	57	24	Right	Other status	Biopsy only/No	No/Unknown	No/Unknown	Present	T1	N0	M0	No/Unknown	No/Unknown	No/Unknown	No/Unknown	No/Unknown	No	Within normal limits	Within normal limits	Within normal limits	S0	IB	IB
88	0	0	Seminoma	White	33	15	Right	Married	Biopsy only/No	No/Unknown	Yes	Absent/Unknown	T2	N0	M0	No/Unknown	No/Unknown	No/Unknown	No/Unknown	No/Unknown	No	Within normal limits	Within normal limits	Within normal limits	S0	IA	IA
89	0	0	Seminoma	Other	30	30	Right	Single	Biopsy only/No	No/Unknown	Yes	Present	T1	N3	M1a	No/Unknown	No/Unknown	No/Unknown	No/Unknown	No/Unknown	No	Within normal limits	Within normal limits	Within normal limits	S0	IB	IB
89	0	0	Seminoma	Black	46	80	Right	Single	Biopsy only/No	No/Unknown	Yes	Present	T1	N0	M0	No/Unknown	No/Unknown	No/Unknown	No/Unknown	No/Unknown	No	Greater than 10 x N	Within normal limits	Within normal limits	S3	IS	IS
87	0	0	NGSTC	White	21	36	Right	Single	Yes	No/Unknown	No/Unknown	Absent/Unknown	T1	N0	M0	No/Unknown	No/Unknown	No/Unknown	No/Unknown	No/Unknown	No	Within normal limits	Within normal limits	Within normal limits	S0	IA	IA
1	0	0	NGSTC	White	25	18	Right	Married	Biopsy only/No	No/Unknown	No/Unknown	Present	T1	N2	M0	No/Unknown	No/Unknown	No/Unknown	No/Unknown	No/Unknown	No	Less than 1.5 x N	Within normal limits	Within normal limits	S1	IS	IS
82	0	0	Seminoma	White	49	50	Right	Married	Biopsy only/No	No/Unknown	No/Unknown	Absent/Unknown	T1	N0	M0	No/Unknown	No/Unknown	No/Unknown	No/Unknown	No/Unknown	No	Within normal limits	Within normal limits	Within normal limits	S0	IA	IA
88	0	0	NGSTC	Black	28	62	Left	Other status	Biopsy only/No	No/Unknown	Yes	Present	T1	N0	M0	No/Unknown	No/Unknown	No/Unknown	No/Unknown	No/Unknown	No	Less than 1.5 x N	Above normal and less than 5,000 (mIU/mL)	Within normal limits	S2	IIA	IIA
28	0	0	NGSTC	White	22	40	Right	Single	Biopsy only/No	No/Unknown	No/Unknown	Absent/Unknown	T2	N1	M0	No/Unknown	No/Unknown	No/Unknown	No/Unknown	No/Unknown	No	Within normal limits	Within normal limits	Within normal limits	S0	IB	IB
79	0	0	NGSTC	White	31	25	Right	Single	Yes	No/Unknown	Yes	Absent/Unknown	T1	N0	M0	No/Unknown	No/Unknown	No/Unknown	Yes	No/Unknown	No	Within normal limits	Within normal limits	Within normal limits	S0	IIIA	IIIA
43	1	0	Seminoma	White	34	60	Right	Single	Biopsy only/No	No/Unknown	No/Unknown	Absent/Unknown	T1	N0	M0	No/Unknown	No/Unknown	No/Unknown	No/Unknown	No/Unknown	No	1.5 to 10 x N	Within normal limits	Above normal and <1000 ng/ml	S2	IS	IS
81	0	0	NGSTC	White	30	29	Left	Married	Biopsy only/No	No/Unknown	Yes	Absent/Unknown	T1	N0	M0	No/Unknown	No/Unknown	No/Unknown	No/Unknown	No/Unknown	No	Within normal limits	Within normal limits	Above normal and <1000 ng/ml	S1	IIIC	IIIC
90	0	0	Seminoma	White	30	30	Right	Married	Biopsy only/No	No/Unknown	No/Unknown	Absent/Unknown	T1	N0	M0	No/Unknown	No/Unknown	No/Unknown	No/Unknown	No/Unknown	No	1.5 to 10 x N	Within normal limits	Within normal limits	S2	UNK Stage	UNK Stage
76	0	0	Seminoma	White	35	19	Right	Married	Biopsy only/No	No/Unknown	No/Unknown	Present	T3	N0	M0	No/Unknown	No/Unknown	No/Unknown	No/Unknown	No/Unknown	No	Within normal limits	Within normal limits	Within normal limits	S0	IB	IB
4	0	0	NGSTC	White	20	32	Left	Single	Biopsy only/No	Yes	Yes	Present	T2	N0	M0	No/Unknown	Yes	Yes	Yes	No/Unknown	No	1.5 to 10 x N	Above normal and less than 5,000 (mIU/mL)	Above normal and <1000 ng/ml	S2	IIIC	IIIC
80	0	0	Seminoma	White	21	50	Right	Married	Biopsy only/No	No/Unknown	Yes	Absent/Unknown	T1	N2	M0	No/Unknown	No/Unknown	No/Unknown	No/Unknown	No/Unknown	No	Within normal limits	Within normal limits	Above normal and <1000 ng/ml	S1	IIB	IIB
80	0	0	Seminoma	White	56	55	Left	Other status	Biopsy only/No	No/Unknown	Yes	Absent/Unknown	T2	N3	M0	No/Unknown	No/Unknown	No/Unknown	Yes	No/Unknown	No	Less than 1.5 x N	Within normal limits	Within normal limits	S1	IIIA	IIIA
80	0	0	Seminoma	White	38	50	Left	Married	Biopsy only/No	No/Unknown	Yes	Absent/Unknown	T1	N1	M1a	No/Unknown	No/Unknown	No/Unknown	No/Unknown	No/Unknown	No	Within normal limits	Within normal limits	Within normal limits	S0	IA	IA
75	0	0	NGSTC	White	34	15	Right	Married	Biopsy only/No	No/Unknown	No/Unknown	Absent/Unknown	T1	N0	M0	No/Unknown	No/Unknown	No/Unknown	No/Unknown	No/Unknown	No	Within normal limits	Within normal limits	Within normal limits	S0	IA	IA
74	0	0	Seminoma	Black	44	55	Left	Married	Yes	No/Unknown	Yes	Present	T1	N0	M0	No/Unknown	No/Unknown	No/Unknown	No/Unknown	No/Unknown	No	Within normal limits	Within normal limits	Within normal limits	S0	IIA	IIA
68	0	0	NGSTC	White	33	15	Right	Married	Biopsy only/No	No/Unknown	Yes	Absent/Unknown	T1	N0	M0	No/Unknown	No/Unknown	No/Unknown	No/Unknown	No/Unknown	No	1.5 to 10 x N	Within normal limits	Above normal and <1000 ng/ml	S2	IS	IS
70	0	0	NGSTC	White	31	60	Right	Single	Yes	No/Unknown	Yes	Absent/Unknown	T2	N0	M0	No/Unknown	No/Unknown	No/Unknown	No/Unknown	No/Unknown	No	1.5 to 10 x N	5,000-50,000 mIU/mL	Above normal and <1000 ng/ml	S2	IIIB	IIIB
74	0	0	Seminoma	Other	18	19	Left	Single	Biopsy only/No	Yes	No/Unknown	Absent/Unknown	T2	N2	M1b	No/Unknown	No/Unknown	No/Unknown	No/Unknown	No/Unknown	No	Within normal limits	Within normal limits	Within normal limits	S0	IA	IA
71	0	0	NGSTC	White	28	37	Right	Single	Biopsy only/No	No/Unknown	Yes	Present	T1	N0	M0	No/Unknown	No/Unknown	No/Unknown	No/Unknown	No/Unknown	No	Within normal limits	Within normal limits	Above normal and <1000 ng/ml	S1	IS	IS
5	0	0	NGSTC	White	28	23	Right	Married	Biopsy only/No	No/Unknown	Yes	Absent/Unknown	T4	N2	M0	No/Unknown	No/Unknown	No/Unknown	No/Unknown	No/Unknown	No	Within normal limits	Within normal limits	Within normal limits	S0	IS	IS
68	0	0	NGSTC	White	60	32	Right	Other status	Biopsy only/No	No/Unknown	No/Unknown	Absent/Unknown	T1	N0	M0	No/Unknown	No/Unknown	No/Unknown	No/Unknown	No/Unknown	No	Within normal limits	Within normal limits	Within normal limits	S0	IA	IA
66	0	0	NGSTC	Other	27	65	Right	Other status	Biopsy only/No	No/Unknown	No/Unknown	Absent/Unknown	T1	N1	M0	No/Unknown	No/Unknown	No/Unknown	No/Unknown	No/Unknown	No	Within normal limits	Within normal limits	Within normal limits	S0	IA	IA
69	0	0	NGSTC	Other	18	16	Left	Single	Biopsy only/No	No/Unknown	Yes	Present	T1	N1	M0	No/Unknown	No/Unknown	No/Unknown	No/Unknown	No/Unknown	No	Within normal limits	Within normal limits	Within normal limits	S0	IIB	IIB
2	1	1	Seminoma	White	37	55	Left	Married	Biopsy only/No	No/Unknown	Yes	Present	T2	N1	M0	No/Unknown	No/Unknown	No/Unknown	No/Unknown	No/Unknown	No	Less than 1.5 x N	Within normal limits	Within normal limits	S1	IIC	IIC
70	0	0	Seminoma	White	62	65	Right	Married	Biopsy only/No	No/Unknown	Yes	Absent/Unknown	T1	N1	M0	No/Unknown	No/Unknown	No/Unknown	No/Unknown	No/Unknown	No	Within normal limits	Within normal limits	Within normal limits	S0	IA	IA
70	0	0	Seminoma	White	39	22	Left	Single	Biopsy only/No	No/Unknown	Yes	Absent/Unknown	T1	N1	M0	No/Unknown	No/Unknown	No/Unknown	No/Unknown	No/Unknown	No	Within normal limits	Within normal limits	Within normal limits	S0	IIB	IIB
60	0	0	Seminoma	White	24	27	Left	Single	Biopsy only/No	No/Unknown	No/Unknown	Present	T1	N0	M0	No/Unknown	No/Unknown	No/Unknown	No/Unknown	No/Unknown	No	Within normal limits	Within normal limits	Within normal limits	S0	IB	IB
66	0	0	Seminoma	White	33	105	Left	Married	Biopsy only/No	No/Unknown	Yes	Absent/Unknown	T2	N0	M0	No/Unknown	No/Unknown	No/Unknown	No/Unknown	No/Unknown	No	Less than 1.5 x N	Within normal limits	Within normal limits	S1	IS	IS
58	0	0	NGSTC	Black	28	68	Right	Single	Biopsy only/No	No/Unknown	Yes	Present	T2	N0	M0	No/Unknown	No/Unknown	No/Unknown	Yes	No/Unknown	No	Within normal limits	Above normal and less than 5,000 (mIU/mL)	Within normal limits	S2	IIIA	IIIA
62	0	0	Seminoma	White	55	40	Left	Married	Biopsy only/No	No/Unknown	No/Unknown	Present	T2	N0	M0	No/Unknown	No/Unknown	No/Unknown	No/Unknown	No/Unknown	No	Within normal limits	Within normal limits	Within normal limits	S0	IS	IS
62	0	0	Seminoma	Black	47	35	Left	Married	Biopsy only/No	No/Unknown	Yes	Absent/Unknown	T1	N0	M0	No/Unknown	No/Unknown	No/Unknown	No/Unknown	No/Unknown	No	Within normal limits	Within normal limits	Within normal limits	S0	IS	IS
56	0	0	NGSTC	White	18	27	Right	Single	Biopsy only/No	No/Unknown	Yes	Absent/Unknown	T1	N0	M0	No/Unknown	No/Unknown	No/Unknown	Yes	No/Unknown	No	Within normal limits	Within normal limits	Within normal limits	S0	IIIA	IIIA
21	0	0	NGSTC	Black	25	100	Left	Single	Biopsy only/No	No/Unknown	Yes	Present	T2	N2	M0	No/Unknown	No/Unknown	No/Unknown	No/Unknown	No/Unknown	No	Within normal limits	Above normal and less than 5,000 (mIU/mL)	Within normal limits	S2	Blank(s)	Blank(s)
60	0	0	NGSTC	White	43	148	Right	Other status	Biopsy only/No	No/Unknown	Yes	Absent/Unknown	T2	N0	M0	No/Unknown	No/Unknown	No/Unknown	No/Unknown	No/Unknown	No	Within normal limits	Above normal and less than 5,000 (mIU/mL)	Above normal and <1000 ng/ml	S2	IS	IS
57	0	0	Seminoma	White	50	32	Left	Married	Biopsy only/No	No/Unknown	Yes	Present	T2	N2	M0	No/Unknown	No/Unknown	No/Unknown	No/Unknown	No/Unknown	No	Within normal limits	Within normal limits	Within normal limits	S0	IB	IB
56	0	0	NGSTC	White	17	160	Left	Single	Yes	No/Unknown	Yes	Present	T2	N0	M0	No/Unknown	No/Unknown	No/Unknown	No/Unknown	No/Unknown	No	1.5 to 10 x N	5,000-50,000 mIU/mL	Above normal and <1000 ng/ml	S2	IIIB	IIIB
50	0	0	Seminoma	White	44	45	Left	Married	Biopsy only/No	No/Unknown	Yes	Absent/Unknown	T2	N0	M0	No/Unknown	No/Unknown	No/Unknown	No/Unknown	No/Unknown	No	Less than 1.5 x N	Within normal limits	Within normal limits	S1	IS	IS
49	0	0	NGSTC	White	25	75	Right	Married	Biopsy only/No	No/Unknown	No/Unknown	Absent/Unknown	T1	N0	M0	No/Unknown	No/Unknown	No/Unknown	No/Unknown	No/Unknown	No	Within normal limits	Within normal limits	Within normal limits	S0	IA	IA
48	0	0	Seminoma	White	45	60	Right	Single	Biopsy only/No	No/Unknown	Yes	Absent/Unknown	T3	N1	M1a	No/Unknown	No/Unknown	No/Unknown	No/Unknown	No/Unknown	No	Within normal limits	Within normal limits	Within normal limits	S0	IA	IA
52	0	0	Seminoma	White	31	20	Right	Married	Biopsy only/No	No/Unknown	No/Unknown	Present	T1	N2	M0	No/Unknown	No/Unknown	No/Unknown	No/Unknown	No/Unknown	No	Within normal limits	Within normal limits	Within normal limits	S0	IB	IB
54	0	0	NGSTC	White	23	20	Right	Single	Biopsy only/No	No/Unknown	No/Unknown	Absent/Unknown	T1	N0	M0	No/Unknown	No/Unknown	No/Unknown	No/Unknown	No/Unknown	No	Less than 1.5 x N	Within normal limits	Within normal limits	S1	IS	IS
57	0	0	Seminoma	White	30	38	Left	Married	Biopsy only/No	No/Unknown	No/Unknown	Absent/Unknown	T2	N0	M0	No/Unknown	No/Unknown	No/Unknown	No/Unknown	No/Unknown	No	Within normal limits	Within normal limits	Within normal limits	S0	IA	IA
49	0	0	Seminoma	White	52	70	Left	Married	Biopsy only/No	No/Unknown	No/Unknown	Absent/Unknown	T2	N0	M0	No/Unknown	No/Unknown	No/Unknown	No/Unknown	No/Unknown	No	Within normal limits	Within normal limits	Within normal limits	S0	IA	IA
50	0	0	NGSTC	White	17	92	Left	Single	Biopsy only/No	No/Unknown	No/Unknown	Present	T2	N0	M0	No/Unknown	No/Unknown	No/Unknown	No/Unknown	No/Unknown	No	Within normal limits	Within normal limits	Above normal and <1000 ng/ml	S1	IS	IS
52	0	0	NGSTC	White	19	24	Left	Single	Biopsy only/No	No/Unknown	No/Unknown	Absent/Unknown	T2	N3	M0	No/Unknown	No/Unknown	No/Unknown	No/Unknown	No/Unknown	No	Within normal limits	Within normal limits	Within normal limits	S0	IA	IA
20	0	0	NGSTC	White	21	30	Right	Single	Biopsy only/No	No/Unknown	No/Unknown	Absent/Unknown	T1	N0	M0	No/Unknown	No/Unknown	No/Unknown	No/Unknown	No/Unknown	No	Within normal limits	Within normal limits	Above normal and <1000 ng/ml	S1	Blank(s)	Blank(s)
21	0	0	Seminoma	Black	35	18	Left	Single	Biopsy only/No	No/Unknown	No/Unknown	Absent/Unknown	T1	N0	M0	No/Unknown	No/Unknown	No/Unknown	No/Unknown	No/Unknown	No	Within normal limits	Within normal limits	Within normal limits	S0	Blank(s)	Blank(s)
19	0	0	NGSTC	White	36	32	Right	Married	Biopsy only/No	No/Unknown	Yes	Present	T2	N0	M0	No/Unknown	No/Unknown	No/Unknown	No/Unknown	No/Unknown	No	Within normal limits	Within normal limits	Within normal limits	S0	Blank(s)	Blank(s)
18	0	0	NGSTC	White	20	32	Left	Single	Biopsy only/No	No/Unknown	Yes	Present	T3	N0	M1a	No/Unknown	No/Unknown	No/Unknown	No/Unknown	No/Unknown	No	1.5 to 10 x N	5,000-50,000 mIU/mL	Above normal and <1000 ng/ml	S2	Blank(s)	Blank(s)
22	0	0	Seminoma	White	46	35	Right	Married	Biopsy only/No	No/Unknown	No/Unknown	Absent/Unknown	T1	N0	M0	No/Unknown	No/Unknown	No/Unknown	No/Unknown	No/Unknown	No	Within normal limits	Within normal limits	Within normal limits	S0	Blank(s)	Blank(s)
22	0	0	Seminoma	Other	31	60	Right	Married	Biopsy only/No	No/Unknown	Yes	Absent/Unknown	T1	N0	M0	No/Unknown	No/Unknown	No/Unknown	No/Unknown	No/Unknown	No	Within normal limits	Within normal limits	Within normal limits	S0	Blank(s)	Blank(s)
7	0	0	NGSTC	White	28	50	Right	Married	Biopsy only/No	No/Unknown	Yes	Present	T2	N0	M0	No/Unknown	No/Unknown	No/Unknown	No/Unknown	No/Unknown	No	Less than 1.5 x N	Above normal and less than 5,000 (mIU/mL)	Above normal and <1000 ng/ml	S2	Blank(s)	Blank(s)
14	0	0	NGSTC	White	16	114	Right	Single	Biopsy only/No	No/Unknown	No/Unknown	Present	T1	N0	M1a	No/Unknown	No/Unknown	No/Unknown	No/Unknown	No/Unknown	No	Within normal limits	Within normal limits	Within normal limits	S0	Blank(s)	Blank(s)
21	0	0	NGSTC	White	37	72	Left	Married	Yes	No/Unknown	Yes	Present	T1	N0	M0	No/Unknown	No/Unknown	No/Unknown	Yes	No/Unknown	No	Within normal limits	Within normal limits	Within normal limits	S0	Blank(s)	Blank(s)
16	0	0	NGSTC	White	42	125	Left	Married	Biopsy only/No	No/Unknown	Yes	Present	T1	N3	M0	No/Unknown	No/Unknown	No/Unknown	Yes	Yes	No	Greater than 10 x N	Within normal limits	Above normal and <1000 ng/ml	S3	Blank(s)	Blank(s)
17	0	0	Seminoma	White	33	50	Right	Single	Biopsy only/No	No/Unknown	No/Unknown	Absent/Unknown	T1	N0	M0	No/Unknown	No/Unknown	No/Unknown	No/Unknown	No/Unknown	No	elevated after orchiectomy	Within normal limits	Within normal limits	S1	Blank(s)	Blank(s)
21	0	0	NGSTC	White	16	50	Right	Single	Biopsy only/No	No/Unknown	Yes	Absent/Unknown	T1	N0	M0	No/Unknown	No/Unknown	No/Unknown	No/Unknown	No/Unknown	No	Within normal limits	Within normal limits	Above normal and <1000 ng/ml	S1	Blank(s)	Blank(s)
15	0	0	Seminoma	Black	36	40	Right	Married	Biopsy only/No	No/Unknown	No/Unknown	Absent/Unknown	T1	N0	M0	No/Unknown	No/Unknown	No/Unknown	No/Unknown	No/Unknown	No	Within normal limits	Within normal limits	Within normal limits	S0	Blank(s)	Blank(s)
16	0	0	NGSTC	White	39	50	Right	Married	Biopsy only/No	No/Unknown	Yes	Present	T1	N0	M0	No/Unknown	No/Unknown	No/Unknown	No/Unknown	No/Unknown	No	Greater than 10 x N	Within normal limits	Within normal limits	S3	Blank(s)	Blank(s)
13	0	0	Seminoma	White	29	28	Right	Single	Biopsy only/No	No/Unknown	No/Unknown	Present	T1	N0	M0	No/Unknown	No/Unknown	No/Unknown	No/Unknown	No/Unknown	No	Within normal limits	Within normal limits	Within normal limits	S0	Blank(s)	Blank(s)
16	0	0	Seminoma	White	33	140	Left	Married	Biopsy only/No	No/Unknown	No/Unknown	Absent/Unknown	T1	N3	M0	No/Unknown	No/Unknown	No/Unknown	No/Unknown	No/Unknown	No	Within normal limits	Within normal limits	Within normal limits	S0	Blank(s)	Blank(s)
21	0	0	NGSTC	White	31	45	Left	Single	Biopsy only/No	No/Unknown	Yes	Present	T1	N1	M0	No/Unknown	No/Unknown	No/Unknown	No/Unknown	No/Unknown	No	Within normal limits	Within normal limits	Within normal limits	S0	Blank(s)	Blank(s)
14	0	0	NGSTC	Black	20	70	Left	Single	Biopsy only/No	No/Unknown	Yes	Absent/Unknown	T2	N0	M0	No/Unknown	No/Unknown	No/Unknown	No/Unknown	No/Unknown	No	Within normal limits	Within normal limits	Above normal and <1000 ng/ml	S1	Blank(s)	Blank(s)
16	0	0	NGSTC	White	21	52	Left	Single	Biopsy only/No	No/Unknown	Yes	Absent/Unknown	T2	N2	M0	No/Unknown	No/Unknown	No/Unknown	No/Unknown	No/Unknown	No	Less than 1.5 x N	5,000-50,000 mIU/mL	Greater than or equal to 10, 000 ng/ml	S3	Blank(s)	Blank(s)
13	0	0	NGSTC	White	33	28	Left	Married	Biopsy only/No	No/Unknown	Yes	Present	T1	N1	M0	No/Unknown	No/Unknown	No/Unknown	No/Unknown	No/Unknown	No	Less than 1.5 x N	Above normal and less than 5,000 (mIU/mL)	Within normal limits	S2	Blank(s)	Blank(s)
13	0	0	NGSTC	White	37	81	Left	Married	Biopsy only/No	No/Unknown	Yes	Present	T2	N0	M0	No/Unknown	No/Unknown	No/Unknown	No/Unknown	No/Unknown	No	Within normal limits	Within normal limits	Within normal limits	S0	Blank(s)	Blank(s)
11	0	0	Seminoma	White	30	15	Left	Married	Biopsy only/No	No/Unknown	No/Unknown	Absent/Unknown	T1	N0	M0	No/Unknown	No/Unknown	No/Unknown	No/Unknown	No/Unknown	No	Within normal limits	Within normal limits	Within normal limits	S0	Blank(s)	Blank(s)
8	0	0	NGSTC	White	33	48	Left	Single	Yes	No/Unknown	No/Unknown	Present	T1	N0	M0	No/Unknown	No/Unknown	No/Unknown	No/Unknown	No/Unknown	No	Less than 1.5 x N	Within normal limits	Within normal limits	S1	Blank(s)	Blank(s)
7	0	0	NGSTC	White	35	40	Left	Married	Biopsy only/No	No/Unknown	Yes	Present	T1	N0	M0	No/Unknown	No/Unknown	No/Unknown	No/Unknown	No/Unknown	No	Within normal limits	Above normal and less than 5,000 (mIU/mL)	Above normal and <1000 ng/ml	S2	Blank(s)	Blank(s)
7	0	0	NGSTC	White	24	90	Right	Single	Biopsy only/No	No/Unknown	Yes	Present	T1	N0	M0	No/Unknown	No/Unknown	No/Unknown	No/Unknown	No/Unknown	No	Within normal limits	Within normal limits	Within normal limits	S0	Blank(s)	Blank(s)
11	0	0	NGSTC	White	22	12	Left	Single	Biopsy only/No	No/Unknown	Yes	Present	T1	N0	M0	No/Unknown	No/Unknown	No/Unknown	Yes	Yes	No	1.5 to 10 x N	Above normal and less than 5,000 (mIU/mL)	Above normal and <1000 ng/ml	S2	Blank(s)	Blank(s)
11	0	0	Seminoma	White	22	44	Left	Married	Biopsy only/No	No/Unknown	No/Unknown	Absent/Unknown	T1	N1	M0	No/Unknown	No/Unknown	No/Unknown	No/Unknown	No/Unknown	No	Within normal limits	Within normal limits	Within normal limits	S0	Blank(s)	Blank(s)
11	0	0	NGSTC	White	32	19	Right	Married	Biopsy only/No	No/Unknown	Yes	Absent/Unknown	T2	N0	M0	No/Unknown	No/Unknown	No/Unknown	No/Unknown	No/Unknown	No	elevated after orchiectomy	Within normal limits	Within normal limits	S1	Blank(s)	Blank(s)
4	0	0	Seminoma	White	37	40	Right	Other status	Biopsy only/No	No/Unknown	No/Unknown	Absent/Unknown	T1	N0	M0	No/Unknown	No/Unknown	No/Unknown	No/Unknown	No/Unknown	No	Within normal limits	Within normal limits	Within normal limits	S0	Blank(s)	Blank(s)
6	0	0	NGSTC	White	26	72	Right	Single	Yes	No/Unknown	Yes	Present	T2	N0	M0	No/Unknown	No/Unknown	No/Unknown	No/Unknown	No/Unknown	No	1.5 to 10 x N	Above normal and less than 5,000 (mIU/mL)	Within normal limits	S2	Blank(s)	Blank(s)
4	0	0	Seminoma	White	39	24	Right	Married	Biopsy only/No	Yes	No/Unknown	Absent/Unknown	T2	N0	M0	No/Unknown	No/Unknown	No/Unknown	No/Unknown	No/Unknown	No	Greater than 10 x N	Within normal limits	Within normal limits	S3	Blank(s)	Blank(s)
9	0	0	NGSTC	White	41	14	Right	Married	Biopsy only/No	No/Unknown	Yes	Present	T1	N0	M0	No/Unknown	No/Unknown	No/Unknown	No/Unknown	No/Unknown	No	Within normal limits	Within normal limits	Within normal limits	S0	Blank(s)	Blank(s)
10	0	0	NGSTC	White	46	80	Left	Other status	Biopsy only/No	No/Unknown	Yes	Present	T1	N1	M1a	No/Unknown	No/Unknown	No/Unknown	No/Unknown	No/Unknown	No	Within normal limits	Within normal limits	Within normal limits	S0	Blank(s)	Blank(s)
9	0	0	Seminoma	White	40	23	Right	Married	Biopsy only/No	No/Unknown	No/Unknown	Absent/Unknown	T1	N0	M0	No/Unknown	No/Unknown	No/Unknown	No/Unknown	No/Unknown	No	Within normal limits	Within normal limits	Within normal limits	S0	Blank(s)	Blank(s)
8	0	0	Seminoma	White	32	23	Right	Married	Biopsy only/No	No/Unknown	Yes	Present	T1	N0	M0	No/Unknown	No/Unknown	No/Unknown	No/Unknown	No/Unknown	No	Within normal limits	Within normal limits	Within normal limits	S0	Blank(s)	Blank(s)
6	0	0	NGSTC	White	22	40	Right	Single	Biopsy only/No	No/Unknown	Yes	Present	T1	N0	M0	No/Unknown	No/Unknown	No/Unknown	No/Unknown	No/Unknown	No	Within normal limits	Within normal limits	Within normal limits	S0	Blank(s)	Blank(s)
5	0	0	NGSTC	White	48	18	Left	Married	Biopsy only/No	No/Unknown	No/Unknown	Absent/Unknown	T1	N0	M0	No/Unknown	No/Unknown	No/Unknown	No/Unknown	No/Unknown	No	Within normal limits	Within normal limits	Within normal limits	S0	Blank(s)	Blank(s)
2	0	0	NGSTC	White	24	45	Right	Single	Biopsy only/No	No/Unknown	Yes	Present	T1	N0	M0	No/Unknown	No/Unknown	No/Unknown	No/Unknown	No/Unknown	No	Less than 1.5 x N	Within normal limits	Within normal limits	S1	Blank(s)	Blank(s)
2	0	0	Seminoma	White	21	65	Right	Single	Biopsy only/No	No/Unknown	No/Unknown	Absent/Unknown	T1	N0	M0	No/Unknown	No/Unknown	No/Unknown	No/Unknown	No/Unknown	No	Within normal limits	Within normal limits	Within normal limits	S0	Blank(s)	Blank(s)
2	0	0	NGSTC	White	29	39	Left	Single	Biopsy only/No	No/Unknown	Yes	Present	T1	N0	M0	No/Unknown	No/Unknown	No/Unknown	Yes	No/Unknown	No	Less than 1.5 x N	Above normal and less than 5,000 (mIU/mL)	1000 - 9999 ng/ml	S2	Blank(s)	Blank(s)
4	0	0	Seminoma	Black	35	11	Right	Married	Biopsy only/No	No/Unknown	Yes	Absent/Unknown	T1	N3	M0	No/Unknown	No/Unknown	No/Unknown	No/Unknown	No/Unknown	No	Within normal limits	Within normal limits	1000 - 9999 ng/ml	S2	Blank(s)	Blank(s)
1	0	0	Seminoma	White	32	15	Left	Single	Biopsy only/No	No/Unknown	No/Unknown	Absent/Unknown	T1	N0	M0	No/Unknown	No/Unknown	No/Unknown	No/Unknown	No/Unknown	No	Within normal limits	Within normal limits	Within normal limits	S0	Blank(s)	Blank(s)
1	0	0	Seminoma	Black	37	50	Left	Married	Biopsy only/No	No/Unknown	No/Unknown	Absent/Unknown	T1	N0	M0	No/Unknown	No/Unknown	No/Unknown	No/Unknown	No/Unknown	No	Within normal limits	elevated after orchiectomy	Within normal limits	S1	Blank(s)	Blank(s)
5	0	0	Seminoma	White	66	48	Left	Other status	Biopsy only/No	No/Unknown	No/Unknown	Absent/Unknown	T2	N0	M0	No/Unknown	No/Unknown	No/Unknown	No/Unknown	No/Unknown	No	Within normal limits	Within normal limits	Within normal limits	S0	Blank(s)	Blank(s)
2	0	0	NGSTC	Other	47	13	Right	Married	Biopsy only/No	No/Unknown	No/Unknown	Absent/Unknown	T2	N0	M0	No/Unknown	No/Unknown	No/Unknown	No/Unknown	No/Unknown	No	Within normal limits	Within normal limits	Above normal and <1000 ng/ml	S1	Blank(s)	Blank(s)
5	0	0	Seminoma	White	30	47	Left	Single	Biopsy only/No	No/Unknown	Yes	Absent/Unknown	T2	N0	M1a	No/Unknown	No/Unknown	No/Unknown	No/Unknown	No/Unknown	No	Within normal limits	Within normal limits	Within normal limits	S0	Blank(s)	Blank(s)
4	0	0	NGSTC	White	33	70	Right	Married	Biopsy only/No	No/Unknown	Yes	Present	T1	N0	M0	No/Unknown	No/Unknown	No/Unknown	No/Unknown	No/Unknown	No	Within normal limits	Within normal limits	Within normal limits	S0	Blank(s)	Blank(s)
7	0	0	NGSTC	White	18	23	Left	Single	Biopsy only/No	No/Unknown	Yes	Present	T2	N0	M0	No/Unknown	No/Unknown	No/Unknown	No/Unknown	No/Unknown	No	Within normal limits	Within normal limits	Within normal limits	S0	Blank(s)	Blank(s)
7	0	0	NGSTC	White	16	20	Left	Single	Yes	No/Unknown	Yes	Absent/Unknown	T2	N0	M0	No/Unknown	No/Unknown	No/Unknown	No/Unknown	No/Unknown	No	Within normal limits	Within normal limits	Within normal limits	S0	Blank(s)	Blank(s)
48	0	0	Seminoma	Other	41	35	Left	Married	Biopsy only/No	No/Unknown	No/Unknown	Absent/Unknown	T2	N0	M0	No/Unknown	No/Unknown	No/Unknown	No/Unknown	No/Unknown	No	Within normal limits	Within normal limits	Within normal limits	S0	IA	IA
118	0	0	Seminoma	Other	39	80	Left	Married	Biopsy only/No	No/Unknown	Yes	Absent/Unknown	T1	N0	M0	No/Unknown	No/Unknown	No/Unknown	No/Unknown	No/Unknown	No	Less than 1.5 x N	Within normal limits	Within normal limits	S1	IS	IS
103	0	0	Seminoma	Other	33	23	Left	Married	Biopsy only/No	No/Unknown	Yes	Present	T2	N0	M0	No/Unknown	No/Unknown	No/Unknown	No/Unknown	No/Unknown	No	Within normal limits	Within normal limits	Within normal limits	S0	IB	IB
97	0	0	NGSTC	Other	46	52	Right	Married	Biopsy only/No	No/Unknown	Yes	Present	T2	N3	M1a	No/Unknown	No/Unknown	No/Unknown	No/Unknown	No/Unknown	No	Less than 1.5 x N	Above normal and less than 5,000 (mIU/mL)	Above normal and <1000 ng/ml	S2	IS	IS
91	0	0	NGSTC	Other	27	52	Left	Single	Biopsy only/No	No/Unknown	Yes	Present	T1	N0	M0	No/Unknown	No/Unknown	No/Unknown	No/Unknown	No/Unknown	No	Within normal limits	Within normal limits	Above normal and <1000 ng/ml	S1	IS	IS
88	0	0	Seminoma	Other	22	44	Right	Single	Biopsy only/No	No/Unknown	No/Unknown	Absent/Unknown	T2	N0	M0	No/Unknown	No/Unknown	No/Unknown	No/Unknown	No/Unknown	No	Within normal limits	Within normal limits	Within normal limits	S0	IA	IA
13	1	0	Seminoma	Other	60	125	Left	Other status	Biopsy only/No	Yes	No/Unknown	Absent/Unknown	T1	N0	M1a	No/Unknown	No/Unknown	No/Unknown	No/Unknown	No/Unknown	No	Within normal limits	Within normal limits	Within normal limits	S0	IIA	IIA
77	0	0	Seminoma	Other	28	15	Right	Married	Biopsy only/No	No/Unknown	No/Unknown	Present	T2	N1	M0	No/Unknown	No/Unknown	No/Unknown	No/Unknown	No/Unknown	No	Within normal limits	Within normal limits	Above normal and <1000 ng/ml	S1	IB	IB
69	0	0	NGSTC	Other	20	48	Left	Single	Biopsy only/No	No/Unknown	Yes	Absent/Unknown	T2	N0	M0	No/Unknown	No/Unknown	No/Unknown	No/Unknown	No/Unknown	No	Less than 1.5 x N	Above normal and less than 5,000 (mIU/mL)	Within normal limits	S2	IIC	IIC
71	0	0	NGSTC	Other	20	45	Right	Single	Biopsy only/No	No/Unknown	No/Unknown	Absent/Unknown	T1	N0	M0	No/Unknown	No/Unknown	No/Unknown	No/Unknown	No/Unknown	No	Within normal limits	Within normal limits	Within normal limits	S0	IA	IA
66	0	0	NGSTC	Other	24	58	Right	Single	Biopsy only/No	No/Unknown	No/Unknown	Absent/Unknown	T1	N1	M0	No/Unknown	No/Unknown	No/Unknown	No/Unknown	No/Unknown	No	Within normal limits	Within normal limits	Within normal limits	S0	IIB	IIB
48	0	0	NGSTC	Other	27	45	Right	Single	Yes	No/Unknown	Yes	Present	T2	N0	M0	No/Unknown	No/Unknown	No/Unknown	Yes	No/Unknown	No	Less than 1.5 x N	5,000-50,000 mIU/mL	Above normal and <1000 ng/ml	S1	IIIB	IIIB
11	0	0	Seminoma	Other	32	23	Right	Other status	Biopsy only/No	No/Unknown	No/Unknown	Present	T2	N1	M0	No/Unknown	No/Unknown	No/Unknown	No/Unknown	No/Unknown	No	Within normal limits	Within normal limits	Within normal limits	S0	Blank(s)	Blank(s)
5	0	0	Seminoma	Other	40	32	Right	Other status	Biopsy only/No	No/Unknown	No/Unknown	Absent/Unknown	T1	N0	M0	No/Unknown	No/Unknown	No/Unknown	No/Unknown	No/Unknown	No	Less than 1.5 x N	Within normal limits	Within normal limits	S1	Blank(s)	Blank(s)
2	0	0	Seminoma	Other	31	60	Right	Married	Biopsy only/No	No/Unknown	No/Unknown	Absent/Unknown	T2	N1	M0	No/Unknown	No/Unknown	No/Unknown	No/Unknown	No/Unknown	No	Within normal limits	Within normal limits	Within normal limits	S0	Blank(s)	Blank(s)
[truncated: 2,617 more rows]
