# Supplementary material for: A Machine Learning Algorithm for Predicting the Risk of Developing to M1b Stage of Patients With Germ Cell Testicular Cancer
Source: Front Public Health. 2022 Jun 29;10:916513. doi: 10.3389/fpubh.2022.916513 (PMC9277219; doi:10.3389/fpubh.2022.916513)
Supplement: Supplementary Table 3 — Original data from the Affiliated Hospital of Xuzhou Medical University. [file Table_3.XLSX]

## Sheet: Sheet1
M stage	Age	Laterality	Marital status	Histologytype	Tumor size	Radiotherapy	Chemotherapy	LVI	T stage	N stage	Lung mets	Distant LN mets	LND	LDH	hCG	AFP	S stage
M0-M1a	14	Right	Single	NGSTC	18	No	No	Absent/Unknown	T1	N0	No	No	Biopsy only/No	Within normal limits	5,000-50,000 mIU/mL	Above normal and <1000 ng/ml	S1
M0-M1a	16	Right	Single	Seminoma	110	No	Yes	Present	T4	N1	No	Yes	Biopsy only/No	Within normal limits	Within normal limits	Within normal limits	S0
M1b	47	Left	Married	NGSTC	100	Yes	Yes	Present	T2	N3	Yes	Yes	Biopsy only/No	Within normal limits	Above normal and less than 5,000 (mIU/mL)	Within normal limits	S1
M1b	21	Left	Married	Seminoma	10	No	Yes	Present	T2	N3	No	No	Biopsy only/No	Within normal limits	Within normal limits	Within normal limits	S0
M0-M1a	22	Right	Single	NGSTC	110	No	Yes	Present	T1	N2	No	No	Yes	1.5 to 10 x N	Within normal limits	Above normal and <1000 ng/ml	S2
M0-M1a	23	Left	Single	Seminoma	45	No	No	Absent/Unknown	T1	N0	No	No	Yes	1.5 to 10 x N	Within normal limits	Within normal limits	S2
M0-M1a	23	Right	Single	NGSTC	30	No	Yes	Present	T3	N3	Yes	Yes	Yes	1.5 to 10 x N	Above normal and less than 5,000 (mIU/mL)	Above normal and <1000 ng/ml	S2
M0-M1a	23	Left	Single	Seminoma	30	No	No	Absent/Unknown	T1	N0	No	No	Biopsy only/No	1.5 to 10 x N	Within normal limits	Within normal limits	S2
M0-M1a	25	Left	Single	Seminoma	65	Yes	Yes	Absent/Unknown	T1	N0	No	No	Biopsy only/No	Within normal limits	Within normal limits	Within normal limits	S0
M0-M1a	25	Left	Single	Seminoma	23	Yes	No	Absent/Unknown	T1	N0	No	No	Biopsy only/No	1.5 to 10 x N	Within normal limits	Within normal limits	S2
M0-M1a	26	Left	Single	NGSTC	85	No	No	Absent/Unknown	T1	N0	No	No	Biopsy only/No	Within normal limits	Within normal limits	Within normal limits	S0
M0-M1a	26	Right	Single	Seminoma	25	No	Yes	Absent/Unknown	T1	N0	Yes	No	Biopsy only/No	1.5 to 10 x N	Within normal limits	Within normal limits	S2
M1b	27	Left	Single	Seminoma	25	No	Yes	Present	T1	N2	No	Yes	Yes	1.5 to 10 x N	Within normal limits	Within normal limits	S2
M0-M1a	28	Right	Married	Seminoma	100	No	No	Absent/Unknown	T1	N0	No	No	Biopsy only/No	1.5 to 10 x N	Above normal and less than 5,000 (mIU/mL)	Above normal and <1000 ng/ml	S2
M0-M1a	28	Right	Married	NGSTC	50	No	Yes	Absent/Unknown	T2	N0	No	No	Biopsy only/No	Within normal limits	5,000-50,000 mIU/mL	1000 - 9999 ng/ml	S1
M0-M1a	29	Right	Married	Seminoma	57	Yes	No	Absent/Unknown	T1	N0	No	No	Biopsy only/No	Within normal limits	Within normal limits	Within normal limits	S0
M0-M1a	29	Left	Married	Seminoma	22	No	Yes	Absent/Unknown	T1	N0	No	No	Biopsy only/No	1.5 to 10 x N	Within normal limits	Within normal limits	S2
M0-M1a	30	Right	Other status	Seminoma	50	No	No	Absent/Unknown	T1	N0	No	No	Yes	Within normal limits	Within normal limits	Within normal limits	S0
M0-M1a	30	Right	Married	NGSTC	60	Yes	Yes	Present	T2	N1	No	Yes	Yes	Within normal limits	Within normal limits	Within normal limits	S0
M0-M1a	31	Right	Married	NGSTC	43	No	Yes	Present	T1	N1	No	No	Yes	1.5 to 10 x N	Within normal limits	Within normal limits	S2
M0-M1a	31	Left	Married	Seminoma	70	No	No	Present	T2	N0	No	No	Biopsy only/No	Within normal limits	Within normal limits	Within normal limits	S0
M0-M1a	31	Left	Married	Seminoma	30	No	No	Absent/Unknown	T1	N0	No	No	Biopsy only/No	1.5 to 10 x N	Within normal limits	Within normal limits	S2
M0-M1a	31	Left	Married	Seminoma	30	No	No	Absent/Unknown	T1	N0	No	No	Biopsy only/No	1.5 to 10 x N	Within normal limits	Within normal limits	S2
M0-M1a	31	Left	Married	Seminoma	100	No	No	Absent/Unknown	T1	N0	No	No	Yes	Within normal limits	Within normal limits	Within normal limits	S0
M1b	31	Left	Married	Seminoma	48	No	Yes	Present	T3	N2	No	No	Biopsy only/No	Within normal limits	Within normal limits	Within normal limits	S0
M0-M1a	31	Right	Married	Seminoma	40	No	No	Absent/Unknown	T1	N0	No	No	Biopsy only/No	Less than 1.5 x N	Above normal and less than 5,000 (mIU/mL)	Above normal and <1000 ng/ml	S1
M1b	33	Left	Other status	Seminoma	55	No	Yes	Present	T4	N2	No	Yes	Biopsy only/No	Less than 1.5 x N	Above normal and less than 5,000 (mIU/mL)	Above normal and <1000 ng/ml	S1
M0-M1a	33	Right	Married	Seminoma	55	Yes	No	Absent/Unknown	T2	N0	No	No	Biopsy only/No	1.5 to 10 x N	Within normal limits	Within normal limits	S2
M0-M1a	33	Left	Married	Seminoma	60	No	Yes	Absent/Unknown	T1	N0	No	No	Biopsy only/No	Less than 1.5 x N	Within normal limits	Within normal limits	S1
M0-M1a	33	Left	Married	Seminoma	35	No	No	Absent/Unknown	T1	N0	No	No	Biopsy only/No	Within normal limits	Within normal limits	Within normal limits	S0
M0-M1a	33	Right	Married	Seminoma	50	Yes	No	Absent/Unknown	T1	N0	No	No	Biopsy only/No	Within normal limits	Within normal limits	Within normal limits	S0
M0-M1a	33	Right	Married	Seminoma	40	Yes	No	Absent/Unknown	T1	N1	No	No	Biopsy only/No	Within normal limits	Within normal limits	Within normal limits	S0
M0-M1a	34	Left	Married	Seminoma	80	No	No	Absent/Unknown	T1	N0	No	No	Biopsy only/No	Within normal limits	Above normal and less than 5,000 (mIU/mL)	1000 - 9999 ng/ml	S1
M0-M1a	34	Left	Married	Seminoma	51	Yes	No	Absent/Unknown	T1	N0	No	No	Biopsy only/No	Within normal limits	Above normal and less than 5,000 (mIU/mL)	Above normal and <1000 ng/ml	S1
M0-M1a	35	Left	Married	Seminoma	50	Yes	No	Absent/Unknown	T1	N0	No	No	Biopsy only/No	Within normal limits	Within normal limits	Within normal limits	S0
M0-M1a	36	Left	Married	Seminoma	55	No	No	Absent/Unknown	T1	N0	No	No	Biopsy only/No	Within normal limits	Above normal and less than 5,000 (mIU/mL)	1000 - 9999 ng/ml	S1
M0-M1a	37	Left	Other status	Seminoma	70	No	Yes	Present	T2	N2	Yes	Yes	Biopsy only/No	Within normal limits	Within normal limits	Within normal limits	S0
M0-M1a	37	Right	Married	Seminoma	25	No	Yes	Absent/Unknown	T1	N0	No	No	Biopsy only/No	1.5 to 10 x N	Within normal limits	Within normal limits	S2
M0-M1a	37	Left	Married	Seminoma	20	No	No	Absent/Unknown	T1	N0	No	No	Biopsy only/No	1.5 to 10 x N	Within normal limits	Within normal limits	S2
M0-M1a	39	Left	Married	Seminoma	70	No	Yes	Absent/Unknown	T1	N0	No	No	Biopsy only/No	1.5 to 10 x N	Within normal limits	Within normal limits	S2
M0-M1a	40	Right	Married	Seminoma	46	No	No	Absent/Unknown	T1	N0	No	No	Biopsy only/No	Within normal limits	Within normal limits	Within normal limits	S0
M0-M1a	40	Right	Married	Seminoma	75	Yes	No	Absent/Unknown	T1	N0	No	No	Biopsy only/No	Less than 1.5 x N	Above normal and less than 5,000 (mIU/mL)	Above normal and <1000 ng/ml	S1
M0-M1a	41	Left	Married	Seminoma	48	No	No	Absent/Unknown	T1	N0	No	No	Biopsy only/No	Within normal limits	Within normal limits	Above normal and <1000 ng/ml	S1
M0-M1a	43	Left	Married	NGSTC	17	No	No	Absent/Unknown	T1	N0	No	No	Biopsy only/No	Within normal limits	Within normal limits	Within normal limits	S0
M1b	45	Right	Married	NGSTC	25	No	Yes	Present	T2	N3	No	Yes	Biopsy only/No	Within normal limits	Within normal limits	Within normal limits	S0
M0-M1a	46	Right	Other status	Seminoma	70	No	No	Absent/Unknown	T1	N0	No	No	Biopsy only/No	Within normal limits	Within normal limits	Within normal limits	S0
M0-M1a	48	Right	Married	Seminoma	60	No	Yes	Present	T1	N3	Yes	Yes	Biopsy only/No	1.5 to 10 x N	Within normal limits	Within normal limits	S2
M0-M1a	48	Right	Other status	Seminoma	58	No	Yes	Present	T1	N0	No	No	Yes	Less than 1.5 x N	Within normal limits	Within normal limits	S1
M0-M1a	49	Right	Married	Seminoma	40	Yes	No	Absent/Unknown	T2	N0	No	No	Biopsy only/No	Within normal limits	Within normal limits	Within normal limits	S0
M1b	53	Left	Married	Seminoma	39	No	Yes	Present	T3	N2	No	Yes	Yes	Within normal limits	Within normal limits	Within normal limits	S0
M1b	58	Left	Married	NGSTC	56	No	Yes	Present	T4	N2	Yes	Yes	Yes	Within normal limits	Within normal limits	Within normal limits	S0
M0-M1a	59	Left	Married	Seminoma	60	No	No	Absent/Unknown	T1	N2	Yes	Yes	Biopsy only/No	1.5 to 10 x N	Within normal limits	Within normal limits	S2
M0-M1a	65	Right	Married	NGSTC	75	No	No	Absent/Unknown	T1	N0	No	No	Biopsy only/No	1.5 to 10 x N	Within normal limits	Within normal limits	S2
M0-M1a	81	Right	Married	NGSTC	60	No	No	Present	T3	N1	No	No	Biopsy only/No	Within normal limits	Within normal limits	Within normal limits	S0
